# Supplementary material for: TNFAIP3/A20 dysfunction drives innate and sterile hyperinflammation
Source: Front Immunol. 2026 Jul 17;17:1856810. doi: 10.3389/fimmu.2026.1856810 (PMC13423863; doi:10.3389/fimmu.2026.1856810)
Supplement: Supplementary file 1 [file SupplementaryFile1.zip]

Archive with 6 entries (6 files):
- Suppl Data 1 Transcription factors with regulatory potential on TNFAIP3 in humans and mice.csv
- Suppl Data 2 Cytokines modulating Tnfaip3 expression in the Immune Dictionary.csv
- Suppl Data 3 Top differentially expressed proteins for populations in spleen.csv
- Suppl Data 4 Top differentially expressed genes for populations in spleen.csv
- Suppl Data 5 Antibody List.pdf
- Suppl Figures 1 - 7.pdf
