# Supplementary material for: TNFAIP3/A20 dysfunction drives innate and sterile hyperinflammation
Source: Front Immunol. 2026 Jul 17;17:1856810. doi: 10.3389/fimmu.2026.1856810 (PMC13423863; doi:10.3389/fimmu.2026.1856810)
Supplement: Supplementary file 1 [file SupplementaryFile1.zip › Suppl Data 1 Transcription factors with regulatory potential on TNFAIP3 in humans and mice.csv]

	TF	hg38	mm10	label
1	RAD21	17.25142512	14.40707191	RAD21
2	SMARCA4	16.80151047	4.633634563	SMARCA4
3	BRD4	16.4993954	17.68728542	BRD4
4	RELA	15.74362136	21.79863119	RELA
5	NR3C1	13.96537359	7.167603891	NR3C1
6	CTCF	12.07331762	10.16696097	CTCF
7	RBFOX2	11.36071137	4.567487084	RBFOX2
8	MED1	11.23380674	5.424859969	MED1
9	KMT2A	10.99290068	2.540357466	KMT2A
10	NIPBL	10.28132764	5.912398588	NIPBL
11	MAX	9.888272671	3.243034821	NA
12	CREBBP	9.767800917	3.956760325	NA
13	SMC3	9.456256005	3.959887379	NA
14	SMAD5	9.271538584	0	NA
15	AFF4	9.065101497	0.794269219	NA
16	JUNB	9.026847882	10.16483417	JUNB
17	MYC	8.534226559	7.073266936	NA
18	KLF6	8.323723669	0	NA
19	MTA3	8.296755428	0.784203508	NA
20	CHD4	8.26381284	5.699311733	NA
21	NFIC	8.216305729	0	NA
22	HDAC1	8.189333379	6.210950657	NA
23	TAL1	8.140621587	0	NA
24	EP300	8.064731712	5.819662148	NA
25	ATF7	7.991788254	0.783768773	NA
26	MLLT1	7.903524458	0	NA
27	CDK7	7.876606006	0	NA
28	DPF2	7.8069163	0	NA
29	ARID1B	7.785367002	0	NA
30	GATA1	7.746625904	3.004058466	NA
31	AR	7.633481489	3.691455874	NA
32	ETS1	7.555198805	4.97930366	NA
33	MAF	7.45921681	0	NA
34	NFATC1	7.15568109	0.78719884	NA
35	ASH2L	6.493795686	1.592674679	NA
36	IKZF1	6.385485286	16.8339279	IKZF1
37	MEIS2	6.337671556	0	NA
38	TRIM28	6.243437545	0.784910465	NA
39	STAT5A	6.241319615	5.971114048	NA
40	NOTCH1	6.016085617	5.341109618	NA
41	NR2C1	5.94435589	0	NA
42	PKNOX1	5.755089194	0.815467904	NA
43	YY1	5.734413415	0.783660128	NA
44	HMGXB4	5.633657232	0	NA
45	SMARCA5	5.556254422	2.437458855	NA
46	EZH2	5.372658686	8.933704974	NA
47	FLI1	5.367710033	2.385967713	NA
48	TRIM22	5.118736611	0	NA
49	ESR1	5.103443224	4.9133081	NA
50	PSIP1	5.077552282	0	NA
51	HDGF	5.042983821	0	NA
52	NR2F1	5.002662527	0	NA
53	ZNF384	4.989257239	0	NA
54	SUPT16H	4.895322165	0	NA
55	MYCN	4.872992341	0.783388579	NA
56	TCF3	4.856957531	4.09059877	NA
57	MYBL2	4.82326276	0	NA
58	BCOR	4.816986232	0	NA
59	TBP	4.802449548	5.076671684	NA
60	BRD3	4.737356681	0.79366385	NA
61	PHF5A	4.725048656	0.775500706	NA
62	REST	4.647078707	3.308836475	NA
63	CTCFL	4.549164447	2.166483602	NA
64	KDM5B	4.472063486	0	NA
65	ZNF366	4.430681073	0	NA
66	HDAC8	4.426720817	0	NA
67	ZBTB48	4.354119548	0	NA
68	ATF4	4.339902818	0.798630458	NA
69	ZBED1	4.327559503	0	NA
70	ZBED4	4.255354178	0	NA
71	HDAC2	4.18592304	2.71974143	NA
72	SP5	4.134918791	0	NA
73	TAF1	4.124153662	0	NA
74	KLF13	4.113242124	0	NA
75	ZGPAT	4.088250696	0	NA
76	CREM	4.039844995	0	NA
77	CBFB	4.02716035	4.986326686	NA
78	BHLHE40	4.010504655	4.929659812	NA
79	SREBP2	4.000617029	0	NA
80	CREB1	3.977856328	7.916134554	NA
81	ZEB2	3.970226449	0	NA
82	FOXA1	3.969243545	4.838925886	NA
83	RAD51	3.958261215	0	NA
84	ATF3	3.957204042	8.497545301	NA
85	KDM1A	3.938260624	4.519263301	NA
86	CBFA2T3	3.906134348	0	NA
87	TP53	3.853960924	0	NA
88	E2F6	3.849828735	0	NA
89	GFI1B	3.811511455	0	NA
90	TEAD1	3.807327329	5.835385192	NA
91	TARDBP	3.779087229	0	NA
92	HMBOX1	3.778333654	0	NA
93	MXD4	3.776488429	0	NA
94	TCF12	3.770183363	5.769589691	NA
95	ZBTB7A	3.752877205	0	NA
96	ZEB1	3.74111813	0	NA
97	JUND	3.6643022	13.99600619	JUND
98	BCL11B	3.648456349	2.247345543	NA
99	CEBPD	3.621756818	2.182538161	NA
100	ERG	3.621027703	1.565054044	NA
101	BCL11A	3.617135205	0	NA
102	SMARCE1	3.614844558	0	NA
103	NEUROD1	3.581737698	0.868696587	NA
104	SMAD3	3.567291324	8.753286112	NA
105	NBN	3.564279111	0	NA
106	NR4A1	3.550813405	2.447782743	NA
107	JUN	3.532507642	12.04444042	JUN
108	SMAD1	3.531054817	0	NA
109	MTA2	3.52885089	0.801347555	NA
110	NR2F2	3.47035725	0	NA
111	ARID2	3.432887333	0	NA
112	STAT1	3.414158367	7.128181949	NA
113	CHD1	3.401301211	8.685713903	NA
114	PHIP	3.37704745	4.044325031	NA
115	RELB	3.365819326	2.555347251	NA
116	TCF7L2	3.278969078	1.623885019	NA
117	PBX2	3.273539693	0	NA
118	FOSL1	3.271327167	1.479852214	NA
119	NFATC3	3.247714703	0	NA
120	SMARCC1	3.2373105	0.781219573	NA
121	FEZF1	3.231221461	0	NA
122	GATA2	3.228057183	2.327985692	NA
123	U2AF1	3.190549322	0	NA
124	KLF9	3.190059792	0	NA
125	ELF1	3.184029117	0.785345833	NA
126	FOS	3.173658249	8.134697258	NA
127	BRD2	3.173119144	5.011490769	NA
128	MAZ	3.144579273	1.606011222	NA
129	ZNF263	3.136185225	0	NA
130	MITF	3.129433655	0	NA
131	ZNF143	3.119684921	0	NA
132	SIN3A	3.062896051	6.013209983	NA
133	EGR1	3.050285605	0	NA
134	E2F4	3.04660001	0.78008325	NA
135	PAX3-FOXO1	3.032626676	0	NA
136	SPI1	3.027347862	15.48766885	SPI1
137	GTF2F1	3.025269368	0	NA
138	RUNX1T1	3.018866486	1.583263259	NA
139	SMC1	2.998001199	0	NA
140	JMJD1C	2.990231347	0	NA
141	ZMIZ1	2.983251398	0.976031761	NA
142	ARNT	2.963526725	0	NA
143	LDB1	2.960783032	0	NA
144	SNAI2	2.92449743	0	NA
145	MNT	2.906616915	0	NA
146	MYOD1	2.903950327	3.277969218	NA
147	KLF16	2.903849103	0	NA
148	CHAMP1	2.897182864	0	NA
149	ARID3A	2.892210165	0.782357551	NA
150	CTBP1	2.890647668	0	NA
151	SMARCB1	2.88667167	0	NA
152	CEBPB	2.866621127	11.82541614	CEBPB
153	SKI	2.863982854	0	NA
154	RB1	2.862555128	0	NA
155	NCOR1	2.841386572	2.416669129	NA
156	PML	2.827134991	0	NA
157	NFE2	2.82361041	0	NA
158	NFE2L2	2.805815218	0	NA
159	RNF2	2.80477742	3.210791069	NA
160	ZBTB7B	2.801041847	0	NA
161	BCL6	2.794899547	0	NA
162	GATA3	2.770646693	3.808061843	NA
163	IRF1	2.760547159	15.90046027	IRF1
164	MBD2	2.747185452	1.628992034	NA
165	TBL1XR1	2.736581788	0	NA
166	STAT3	2.718140764	10.58668618	STAT3
167	CDK8	2.709816741	0.782791502	NA
168	RCOR1	2.708133236	2.352515327	NA
169	MYNN	2.703910487	0	NA
170	PBX3	2.68897445	0	NA
171	USF1	2.684362128	0.785672517	NA
172	PTBP1	2.671575201	0	NA
173	IRF4	2.652203773	6.452160577	NA
174	MXI1	2.644353354	5.062988171	NA
175	USF2	2.639047435	0.786162798	NA
176	NANOG	2.638341579	1.623536591	NA
177	BRD7	2.63361947	0	NA
178	STAG2	2.627021215	3.166409722	NA
179	IKZF3	2.615858011	0	NA
180	NELFE	2.602923402	0.793388835	NA
181	FOXK2	2.582838104	0	NA
182	ZBTB40	2.578895893	0	NA
183	FIP1L1	2.578140676	0	NA
184	NONO	2.577342008	0	NA
185	RBBP5	2.567450594	0	NA
186	XRCC5	2.549940355	0	NA
187	NFKB1	2.535639123	8.442036282	NA
188	CDKN1B	2.519147219	0	NA
189	ZNF589	2.486347949	0	NA
190	ZNF335	2.480369297	0	NA
191	TCF7	2.475745571	2.353783177	NA
192	HNF1B	2.467763809	0	NA
193	NR2C2	2.467420356	0	NA
194	SUPT5H	2.464013517	0	NA
195	ZNF3	2.457244366	0	NA
196	AHR	2.453304483	0.841421157	NA
197	AFF1	2.451722668	0	NA
198	ZBTB42	2.441170386	0	NA
199	FOXM1	2.424796964	0	NA
200	SMC1A	2.406225498	16.3982095	SMC1A
201	RBM39	2.396316047	0	NA
202	TP63	2.39487565	0	NA
203	TFAP4	2.392375196	0	NA
204	ZNF24	2.389393633	0	NA
205	CDK9	2.387662834	0.782411782	NA
206	FOXP1	2.382041391	0.779326619	NA
207	TGIF2	2.371768764	2.371157049	NA
208	NR2F6	2.346414423	0	NA
209	PGR	2.346072845	4.17595849	NA
210	ZNF324	2.344684068	0	NA
211	HOXB8	2.33608011	0	NA
212	ZNF660	2.332697919	0	NA
213	ZNF639	2.323989235	0	NA
214	ARID1A	2.317124887	0	NA
215	PRDM10	2.310756089	0	NA
216	ZFP64	2.308197922	0	NA
217	TSHZ1	2.30379695	0	NA
218	HOXB13	2.292921664	0	NA
219	SOX6	2.290372466	0	NA
220	GLIS2	2.283884824	0	NA
221	HOXA3	2.274494273	0	NA
222	PRDM1	2.268993932	2.374378407	NA
223	MTA1	2.268389654	0.794104073	NA
224	SMAD2-3	2.268248685	3.275618241	NA
225	HLF	2.246486362	0	NA
226	OSR2	2.244153894	0	NA
227	EHMT2	2.235684394	0	NA
228	ZFP37	2.227476331	0	NA
229	LMO2	2.227174418	1.630390789	NA
230	IRF2	2.2196685	0.79603292	NA
231	SRF	2.214961157	8.353699957	NA
232	KLF1	2.201096059	0.78181545	NA
233	ZNF175	2.19785103	0	NA
234	WDR5	2.193514186	4.084423577	NA
235	FOXO1	2.190840693	1.575503896	NA
236	ZNF76	2.184858747	0	NA
237	GATA4	2.175921208	5.545102664	NA
238	ZBTB2	2.174765829	0.782954296	NA
239	NCOA1	2.170796039	0	NA
240	NRF1	2.163604275	0.62676651	NA
241	PAX5	2.143416378	0.767578098	NA
242	E2F8	2.13721355	0	NA
243	SP1	2.136910357	3.217187192	NA
244	ZNF391	2.13476923	0	NA
245	KLF17	2.129755809	0	NA
246	SP140L	2.124929535	0	NA
247	GLIS1	2.12455505	0	NA
248	GMEB1	2.118064137	0	NA
249	TRIM24	2.117136352	0	NA
250	FOXA2	2.114532919	1.358676071	NA
251	SP7	2.092626158	3.18571681	NA
252	RUNX1	2.09110675	10.36909717	RUNX1
253	GATA6	2.089981933	5.956413731	NA
254	KLF4	2.084432843	6.493645924	NA
255	ZNF449	2.084332942	0	NA
256	MEN1	2.080876919	11.70120335	MEN1
257	ZNF583	2.079080289	0	NA
258	ZNF692	2.078207492	0	NA
259	MGA	2.072164087	0	NA
260	ZHX2	2.041350021	0	NA
261	ZKSCAN1	2.03325411	0	NA
262	KLF14	2.03171513	0	NA
263	CBFA2T2	2.030152476	0	NA
264	NFIA	2.027355093	0	NA
265	ZNF786	2.024360852	0	NA
266	GABPA	2.016418013	0.785454712	NA
267	DPF1	2.000569917	0	NA
268	MYB	1.996412614	1.625052349	NA
269	BRD9	1.992035975	0.784475339	NA
270	ZNF766	1.985640446	0	NA
271	ZNF189	1.976744801	0	NA
272	STAG1	1.966559746	2.365110415	NA
273	ZNF341	1.957237423	0	NA
274	MECOM	1.954407055	0	NA
275	ZNF2	1.936420837	0	NA
276	DRAP1	1.925932816	0	NA
277	ZNF501	1.914585507	0	NA
278	ZBTB20	1.912997155	0	NA
279	PRPF4	1.909741044	0	NA
280	PRDM6	1.908351759	0	NA
281	ZNF101	1.907950638	0	NA
282	MEF2D	1.90463431	0	NA
283	ZBTB21	1.881934047	0	NA
284	PHF8	1.881158146	1.63775847	NA
285	CEBPA	1.870120314	3.536076925	NA
286	ZMYND8	1.85873883	1.601635082	NA
287	NCAPH2	1.844167658	0.788236248	NA
288	ELF3	1.843387638	0	NA
289	PRDM14	1.828506691	0	NA
290	ZNF629	1.827221835	0	NA
291	ATF2	1.826396412	2.409884184	NA
292	E2F1	1.822991282	1.573587313	NA
293	ZNF142	1.821229608	0	NA
294	KDM4C	1.815164881	2.470399124	NA
295	GLIS3	1.803216603	0	NA
296	EP400	1.802426693	0.77938064	NA
297	SAP30	1.78647732	0	NA
298	SRSF4	1.772764482	0	NA
299	ZFP69B	1.771493088	0	NA
300	CBX4	1.751082984	0	NA
301	HMGN3	1.74509855	0	NA
302	SIN3B	1.738570998	0	NA
303	FOXK1	1.734520137	1.627367996	NA
304	VEZF1	1.733206986	0	NA
305	MLX	1.731572	0	NA
306	MED26	1.730371634	2.092490176	NA
307	RPA2	1.713176164	0	NA
308	BRD1	1.712075735	0	NA
309	SNAPC1	1.704998346	0	NA
310	ZNF644	1.700609551	0	NA
311	ZNF232	1.696965469	0	NA
312	TFAP2C	1.693390064	0.782574497	NA
313	ESRRA	1.687251445	1.608187211	NA
314	CHD2	1.68711969	0	NA
315	LEF1	1.685446256	0.516413994	NA
316	ZNF423	1.684525599	0	NA
317	SP2	1.681725536	0	NA
318	HINFP	1.672976038	0	NA
319	TBX21	1.662942937	4.287527805	NA
320	MAFK	1.661282144	0.673232794	NA
321	KDM4A	1.656611828	1.562136222	NA
322	CUX1	1.653017418	0	NA
323	FOSL2	1.650276923	2.472037073	NA
324	RFX1	1.648089228	1.587372177	NA
325	U2AF2	1.647840693	0	NA
326	ZNF207	1.645880158	0	NA
327	POU5F1	1.644034553	4.727175058	NA
328	ZNF394	1.6374061	0	NA
329	TAF15	1.611077217	0	NA
330	PPARG	1.610818922	6.021633888	NA
331	HBP1	1.602532909	0	NA
332	ZNF534	1.593350471	0	NA
333	ZNF19	1.589915675	0	NA
334	MEIS1	1.588295682	1.596276343	NA
335	PYGO2	1.586272601	0	NA
336	RBM22	1.585316969	0	NA
337	PATZ1	1.58009792	0	NA
338	SMARCC2	1.578264617	0	NA
339	HDAC6	1.577468937	0	NA
340	ZFP36	1.568261138	0	NA
341	INTS11	1.566346184	0	NA
342	JARID2	1.561911755	2.305637396	NA
343	ZNF398	1.553851499	0	NA
344	ZNF184	1.553130411	0	NA
345	SREBF1	1.543328757	7.226329991	NA
346	SRSF3	1.536716731	0	NA
347	ZNF652	1.536564184	0	NA
348	HDAC3	1.534663203	2.42402805	NA
349	SUZ12	1.533124597	3.929285341	NA
350	AGO1	1.530998507	0	NA
351	YY1AP1	1.530921828	0	NA
352	ETV4	1.530146044	0	NA
353	RUNX2	1.524594237	6.917595666	NA
354	VDR	1.522114373	6.033435067	NA
355	ZSCAN21	1.515341883	0	NA
356	ZNF213	1.512643227	0	NA
357	EOMES	1.504532816	0	NA
358	ZNF843	1.495115836	0	NA
359	MAFB	1.49471211	3.838939491	NA
360	IRF9	1.491360493	2.226235181	NA
361	NFYA	1.489706697	0.781003003	NA
362	ELL2	1.48609182	0	NA
363	RBPJ	1.484513688	3.086482718	NA
364	ZNF215	1.484375469	0	NA
365	HNRNPL	1.482968863	0	NA
366	PDX1	1.481188809	0	NA
367	TAF9B	1.480424274	0	NA
368	ZNF561	1.480046158	0	NA
369	ZNF598	1.46966316	0	NA
370	THRB	1.46155338	0	NA
371	TFDP1	1.455435513	0	NA
372	TFAP2A	1.455332004	0.78192384	NA
373	SIX1	1.45032025	0	NA
374	MAFF	1.446130545	0	NA
375	WT1	1.436532324	0	NA
376	CREB3L1	1.430479867	0	NA
377	MEF2B	1.427101856	0	NA
378	TCF21	1.424215163	0	NA
379	ZNF572	1.421578606	0	NA
380	LYL1	1.421148666	0	NA
381	HCFC1	1.40420933	4.274243027	NA
382	MYOG	1.393532142	3.157017356	NA
383	ETV6	1.39071358	0.785128119	NA
384	ZNF217	1.389397644	0	NA
385	ASXL3	1.388469115	0	NA
386	HIF1A	1.388019366	1.624621592	NA
387	ZNF609	1.387663932	0	NA
388	GATAD2B	1.382974931	0	NA
389	FOXL2	1.374540698	0.801680896	NA
390	IKZF2	1.373452628	0	NA
391	ZNF697	1.369251234	0	NA
392	CLOCK	1.36583893	2.68677339	NA
393	ID3	1.364246353	0	NA
394	SKIL	1.356008169	0	NA
395	ARID4A	1.343819545	0	NA
396	ZBTB8A	1.343210036	0	NA
397	MNX1	1.338555621	0	NA
398	TERF2	1.338465617	1.574455656	NA
399	ZNF337	1.338077617	0	NA
400	HEXIM1	1.337608638	0	NA
401	KAT7	1.336799482	0	NA
402	RFXAP	1.336261405	0	NA
403	DACH1	1.334088768	0	NA
404	ZNF891	1.333637867	0	NA
405	HNRNPLL	1.333566416	0	NA
406	ZNF550	1.331819529	0	NA
407	ZXDB	1.331677375	0	NA
408	SMAD4	1.329379164	6.848915029	NA
409	NFKBIZ	1.328827648	0	NA
410	SRSF1	1.326347074	0	NA
411	L3MBTL2	1.325195365	0	NA
412	SOX8	1.323628635	0	NA
413	TFE3	1.322504995	0.785890382	NA
414	TFDP2	1.32131413	0	NA
415	TBX18	1.320509536	0	NA
416	CC2D1A	1.314642692	0	NA
417	NFKB2	1.314506418	0	NA
418	INTS13	1.313356553	0	NA
419	ETV1	1.309023237	0	NA
420	ZNF512	1.308164273	0	NA
421	RREB1	1.306939868	0	NA
422	RUVBL2	1.302191929	0	NA
423	ZNF524	1.294221058	0	NA
424	ZNF12	1.287787878	0	NA
425	PCBP1	1.287246225	0	NA
426	HSF1	1.285814137	1.385789393	NA
427	PARP1	1.285705553	0	NA
428	STAT5B	1.284719802	2.119485514	NA
429	NFAT5	1.283918212	0	NA
430	RXRA	1.277671799	2.448965589	NA
431	MEF2A	1.277322811	3.935945595	NA
432	KLF5	1.272251897	2.451859892	NA
433	ZNF687	1.268605086	0	NA
434	ATOH8	1.267853213	0	NA
435	INO80	1.264760178	0	NA
436	ZNF574	1.264650339	0	NA
437	ZHX1	1.262794255	0	NA
438	APC	1.261486429	0	NA
439	ZNF585A	1.260266966	0	NA
440	ZBTB44	1.245164009	0	NA
441	CREB3	1.244293301	0	NA
442	NELFCD	1.242294417	0	NA
443	CEBPG	1.240692247	0	NA
444	ZBTB26	1.239557322	0	NA
445	MED12	1.23779338	0.785509158	NA
446	PHF21A	1.237756615	0	NA
447	SMARCA2	1.22916044	0	NA
448	FOXP2	1.223668479	0	NA
449	SP4	1.217648542	0	NA
450	HIVEP1	1.21755966	0	NA
451	ZFX	1.217349415	0	NA
452	TCF4	1.215667014	3.940643366	NA
453	CCAR2	1.21562499	0	NA
454	HNF4A	1.215019794	3.761473503	NA
455	ZNF664	1.212436569	0	NA
456	KDM3A	1.210520674	0.783660128	NA
457	HNF4G	1.208703635	2.16901952	NA
458	NFYC	1.207231999	0	NA
459	CBX1	1.198407409	0.774909642	NA
460	ZSCAN4	1.195734705	0	NA
461	RXR	1.189766806	5.371881682	NA
462	ZNF503	1.189307096	0	NA
463	PAXIP1	1.188152953	0	NA
464	SRSF7	1.18791066	0	NA
465	ATF1	1.18517386	2.441373136	NA
466	NCOR2	1.182952254	2.449286885	NA
467	ZNF750	1.180675494	0	NA
468	ZSCAN5C	1.168865015	0	NA
469	SP3	1.161402661	0.783660128	NA
470	HIC1	1.150183343	0	NA
471	KLF10	1.148766471	0	NA
472	E4F1	1.148608551	0	NA
473	MCRS1	1.13088708	0.78192384	NA
474	SHOX2	1.126214869	1.555666408	NA
475	ZNF239	1.125256707	0	NA
476	UBTF	1.12238156	0.796861002	NA
477	HES1	1.122130877	0.79603292	NA
478	GATAD2A	1.115001555	0	NA
479	ZSCAN29	1.111465349	0	NA
480	ZBTB12	1.106483715	0	NA
481	CCNT2	1.106456309	0	NA
482	TRIM25	1.089501306	0	NA
483	KLF3	1.085856382	1.628212079	NA
484	POU2AF1	1.082787123	0	NA
485	ZNF554	1.080716905	0	NA
486	ZNF257	1.054661676	0	NA
487	EVI1	1.052652872	0	NA
488	THAP1	1.045832291	0	NA
489	ZNF407	1.031843051	0	NA
490	ONECUT2	1.030577664	0	NA
491	SALL3	1.017568365	0	NA
492	MAFG	1.012798965	0.995493298	NA
493	ZBTB14	1.003882284	0	NA
494	ZC3H8	0.993092495	0	NA
495	T	0.988285652	0	NA
496	ZNF281	0.982139595	0	NA
497	YY2	0.981459064	0	NA
498	ZNF467	0.976708529	0	NA
499	KDM4B	0.96996191	0.784964873	NA
500	RBBP4	0.969631944	2.372623873	NA
501	ZNF148	0.953298545	0	NA
502	MAML1	0.952999565	0	NA
503	NELFA	0.947860284	0	NA
504	ZNF528	0.941664663	0	NA
505	TBL1X	0.940324248	0.78398611	NA
506	ZNF740	0.939522749	0	NA
507	ZNF44	0.938290771	0	NA
508	SSRP1	0.938103343	0	NA
509	ZNF35	0.937360496	0	NA
510	ZBTB6	0.931869605	0	NA
511	ZFY	0.931869605	0	NA
512	RBM14	0.931740429	0	NA
513	FUS	0.931546699	0	NA
514	CTBP2	0.931482132	0	NA
515	NRIP1	0.93135301	0	NA
516	TAF3	0.931288456	0.729914811	NA
517	ESR2	0.930449658	0.789877044	NA
518	ZNF274	0.930191718	0	NA
519	SIRT6	0.92999831	0	NA
520	RORC	0.929611615	2.406728033	NA
521	ZNF317	0.929031874	0	NA
522	TBX5	0.928388141	0.785999337	NA
523	ZNF549	0.928259448	0	NA
524	ARID4B	0.928259448	0	NA
525	MYC-DAXX	0.927873476	0	NA
526	MAF1	0.926973499	0	NA
527	ZNF883	0.924855576	0	NA
528	OGG1	0.92434287	0	NA
529	ZBTB1	0.920634237	0	NA
530	NCOA6	0.919741281	0	NA
531	ZNF737	0.918212514	0	NA
532	ZNF777	0.917194749	0	NA
533	ZNF695	0.917067607	0	NA
534	CARM1	0.916241618	0	NA
535	RLF	0.915670215	0	NA
536	ZNF273	0.914782074	0	NA
537	ZNF282	0.91319825	0	NA
538	CHD7	0.912718141	0.791850509	NA
539	GSPT2	0.912233224	0	NA
540	ASCL1	0.908904109	0.814733424	NA
541	MTF2	0.905947906	1.52882002	NA
542	ARID5B	0.903303286	0	NA
543	EED	0.900813279	0	NA
544	RUNX1-RUNX1T1	0.898132373	0	NA
545	BMPR1A	0.887365273	0	NA
546	YAP1	0.884908382	5.008251484	NA
547	PTRF	0.88227481	0	NA
548	INSM2	0.881480158	0	NA
549	BHLHE22	0.880259014	0	NA
550	ZNF318	0.879929689	0	NA
551	CDK6	0.878908805	1.616211828	NA
552	OTX2	0.876727253	1.938713393	NA
553	PCBP2	0.873149139	0	NA
554	ZNF304	0.872967591	0	NA
555	HNRNPH1	0.868705511	0	NA
556	SOX2	0.866831752	7.844229568	NA
557	FOXO3	0.858580911	2.576747952	NA
558	LMO1	0.853045539	0	NA
559	DDX5	0.851700007	0	NA
560	CRX	0.842999619	0.543367431	NA
561	EBF1	0.839927266	1.604338614	NA
562	ZNF558	0.836958759	0	NA
563	KDM6B	0.836523004	1.304282746	NA
564	RARA	0.827774286	0.785128119	NA
565	ADNP	0.821196851	0.790041312	NA
566	POU2F1	0.820835831	0	NA
567	DDX20	0.820457211	0	NA
568	ZKSCAN8	0.820343479	0	NA
569	ZNF584	0.819490994	0	NA
570	ZNF395	0.819320604	0	NA
571	ZNF83	0.819093471	0	NA
572	ZBTB11	0.818412452	2.356564625	NA
573	E2F5	0.817902059	0	NA
574	CBX2	0.816089904	0	NA
575	ZNF518A	0.815807118	0	NA
576	ZNF41	0.815128831	0	NA
577	ZNF580	0.814733424	0	NA
578	YBX1	0.813266448	0	NA
579	BCLAF1	0.81073369	0	NA
580	LIN9	0.802181166	0	NA
581	CSNK2A1	0.800514811	0	NA
582	FOXO1-PAX3	0.789931796	0	NA
583	GFI1	0.789857415	1.626792337	NA
584	ILK	0.784856061	0	NA
585	ONECUT1	0.776490101	0	NA
586	GTF3C2	0.770571108	0	NA
587	ZNF311	0.762600827	0	NA
588	TOP1	0.758383773	0	NA
589	MZF1	0.752703063	0	NA
590	ZBTB24	0.743806881	0	NA
591	IRF2BP2	0.742971414	0.78062415	NA
592	EHF	0.733566672	0	NA
593	ZNF623	0.730927389	0	NA
594	RBM25	0.729712463	0	NA
595	TERF1	0.726835102	0	NA
596	NFYB	0.725273579	0	NA
597	SIX5	0.722515278	0	NA
598	ELF4	0.720814531	0	NA
599	ZBTB10	0.717972255	0	NA
600	KMT2B-D	0.716945018	0.844635038	NA
601	SMARCD3	0.70759708	0	NA
602	TRPS1	0.70514898	0	NA
603	GABPB1	0.703684188	0	NA
604	MRTFB	0.70027816	0	NA
605	KLF8	0.697855382	0	NA
606	PRDM4	0.693034943	0	NA
607	HNRNPK	0.691443828	0	NA
608	CREB5	0.687770909	0	NA
609	ZSCAN22	0.687325678	0	NA
610	BACH1	0.683630663	1.590099818	NA
611	ZNF362	0.683446351	0	NA
612	ZSCAN30	0.675489326	0	NA
613	PTTG1	0.675346593	0	NA
614	TSC22D4	0.661937253	0	NA
615	DAXX	0.66158572	0	NA
616	ILF3	0.660883674	0	NA
617	TEAD4	0.654437788	4.010502681	NA
618	KLF15	0.652477474	0	NA
619	EPAS1	0.648419777	0	NA
620	ZXDC	0.647521499	0	NA
621	GPS2	0.647218925	3.243896237	NA
622	CTNNB1	0.645770828	1.59926375	NA
623	SMAD3-HIF1A	0.640823962	0	NA
624	TWIST1	0.632878297	0	NA
625	KMT2D	0.622005827	6.421981749	NA
626	NR0B1	0.616426163	0	NA
627	SPIB	0.615358903	0.788892157	NA
628	ZNF440	0.61288997	0	NA
629	BATF3	0.611532043	1.440679972	NA
630	HNF1A	0.611193032	1.561919798	NA
631	PROX1	0.611108308	1.628430125	NA
632	ZSCAN16	0.610896551	0	NA
633	BAF155	0.610328899	0	NA
634	BACH2	0.609458546	1.5248637	NA
635	NFATC2	0.609374063	0	NA
636	DMAP1	0.609374063	0	NA
637	SOX13	0.609036248	0	NA
638	NR5A1	0.608994034	0	NA
639	LCORL	0.608825208	0	NA
640	MED	0.608783009	0	NA
641	TLE3	0.608614242	1.61594342	NA
642	NCOA2	0.608319012	1.625177977	NA
643	NFIL3	0.607939642	0.840896415	NA
644	SOX11	0.607518396	1.637013547	NA
645	KMT2B	0.606763337	0.796308852	NA
646	POU3F2	0.60617237	0.786489822	NA
647	IRF8	0.604410237	4.728777769	NA
648	CD74	0.601802496	0	NA
649	TET2	0.597081594	5.754923778	NA
650	SS18	0.594603558	0.78154454	NA
651	KMT2C	0.591725511	0	NA
652	BCL3	0.587928831	0	NA
653	HMGB1	0.587638164	0	NA
654	MLLT3	0.585605091	4.432751884	NA
655	FOXP4	0.584027711	0	NA
656	SS18-SSX	0.583398652	0	NA
657	CHAF1B	0.583174685	0	NA
658	ZMYM3	0.581852254	0	NA
659	RORB	0.580754366	0	NA
660	TBX2	0.580329543	0	NA
661	SMAD3-EPAS1	0.576742803	0	NA
662	TFEB	0.576281492	0	NA
663	PBX1	0.575145947	1.700702551	NA
664	FANCL	0.574349177	0	NA
665	TFIIIC	0.572758949	0	NA
666	HMGB2	0.57236208	0	NA
667	ERF	0.569986636	2.420195238	NA
668	SMC1A-B	0.569591689	0	NA
669	JMJD6	0.569591689	0.784747265	NA
670	MEF2C	0.566441943	1.605655416	NA
671	GRHL2	0.566369833	0	NA
672	STAT2	0.566227011	8.396362391	NA
673	ZNF592	0.564548541	0	NA
674	BATF	0.564482202	4.791530019	NA
675	TCF25	0.559278706	0	NA
676	OLIG2	0.559030925	2.08150379	NA
677	PREB	0.559030925	0	NA
678	RFX5	0.557869661	0	NA
679	TAF7	0.555169417	0	NA
680	DNMT3B	0.555086971	0.797689946	NA
681	NR1H2	0.554016174	2.571391361	NA
682	ZBTB33	0.553611148	0	NA
683	ISL2	0.553046413	0	NA
684	CBX5	0.552865327	0	NA
685	DLX6	0.552566402	0	NA
686	XBP1	0.551589544	1.628816063	NA
687	ZNF736	0.550685299	0	NA
688	SOX9	0.550189305	2.396219698	NA
689	GMEB2	0.549442635	0	NA
690	PRDM15	0.549427109	0	NA
691	NOTCH3	0.549236725	0	NA
692	SATB1	0.548665969	3.858869157	NA
693	RFX3	0.546946818	0	NA
694	ZNF264	0.546055539	0	NA
695	ZNF800	0.545858956	0	NA
696	CDX2	0.5456424	3.182497927	NA
697	GTF2B	0.545631939	1.620719894	NA
698	ZNF597	0.545252068	0	NA
699	DEK	0.544876056	0	NA
700	HNRNPUL1	0.54464025	0	NA
701	ZNF444	0.542990928	0	NA
702	ZNF770	0.542614686	0	NA
703	TSHZ2	0.542614686	0	NA
704	EZH1	0.542238704	0.795977745	NA
705	CXXC4	0.541487523	0	NA
706	UBN1	0.539614118	0	NA
707	NRL	0.538866573	0	NA
708	ZNF256	0.538493188	0	NA
709	FOXJ3	0.538416029	0	NA
710	ARNTL	0.538223852	2.225972485	NA
711	ZNF224	0.538120062	0	NA
712	RUVBL1	0.538120062	0	NA
713	MBD1	0.537374586	0.845806762	NA
714	LIN54	0.537110753	0	NA
715	ZIC2	0.532554102	0.780570043	NA
716	ATRX	0.531079593	2.39452153	NA
717	ZFP3	0.529976392	0	NA
718	HNRNPC	0.529041942	0	NA
719	ZNF18	0.528875482	0	NA
720	POU2F2	0.528649616	0	NA
721	ZNF507	0.528142813	0	NA
722	DR1	0.527776859	0	NA
723	ZNF711	0.526315577	0	NA
724	ZNF121	0.526315577	0	NA
725	SETDB1	0.523030731	0.782574497	NA
726	ZNF462	0.520871715	0	NA
727	BICRA	0.520871715	0	NA
728	E2F3	0.518350551	0	NA
729	SUPT6H	0.517273791	0	NA
730	ZNF202	0.516915368	0	NA
731	ZSCAN5A	0.51584159	0	NA
732	ESRRG	0.514770042	2.322116541	NA
733	NCBP1	0.514770042	0	NA
734	NCOA3	0.511497821	1.624739395	NA
735	SNIP1	0.510860041	0	NA
736	ZNF610	0.5090926	0	NA
737	ZNF165	0.508739846	0	NA
738	ZNF674	0.508387337	0	NA
739	ZNF79	0.50768305	0	NA
740	ATXN7L3	0.50243191	0	NA
741	ZNF783	0.50243191	0	NA
742	ZNF596	0.5	0	NA
743	ZNF280A	0.496202187	0	NA
744	ASCL2	0	6.204621595	NA
745	CBX3	0	1.285022741	NA
746	LEO1	0	2.449894405	NA
747	PAF1	0	3.727294897	NA
748	TRP63	0	1.115889621	NA
749	NR1H2-3	0	4.52232693	NA
750	IRF3	0	3.223103385	NA
751	STAT5	0	2.755998492	NA
752	NR1D1	0	3.785039722	NA
753	PAX6	0	0.514021283	NA
754	ELF5	0	1.289121479	NA
755	RAR	0	1.352388691	NA
756	FOXP3	0	2.841841879	NA
757	NEUROD2	0	1.370260739	NA
758	TWIST2	0	3.798651864	NA
759	RAD21L	0	1.41083997	NA
760	RSF1	0	0.615913647	NA
761	MECP2	0	0.615572207	NA
762	NKX3-1	0	3.104171727	NA
763	RUNX3	0	5.662396551	NA
764	NKX6-1	0	0.696647138	NA
765	STAT6	0	7.360390887	NA
766	NR1H	0	2.391862849	NA
767	NR1H3	0	0.768970416	NA
768	HAND2	0	0.772656991	NA
769	TRP53	0	5.124258061	NA
770	TOP2B	0	2.414511193	NA
771	PITX1	0	1.59089063	NA
772	FOXA1-2	0	1.629059882	NA
773	DNMT3A	0	1.585262365	NA
774	TRP73	0	1.586371428	NA
775	TEAD	0	1.251225615	NA
776	REL	0	1.227621821	NA
777	AIRE	0	1.624356959	NA
778	CEBPE	0	4.221132109	NA
779	RXRA-B	0	2.452728023	NA
780	ASXL1	0	1.630799949	NA
781	ZFP442	0	0.843889532	NA
782	ZFP384	0	0.917648214	NA
783	TAF12	0	2.445703263	NA
784	ZFP385	0	0.833468742	NA
785	GRIP1	0	1.62537981	NA
786	TAF2	0	2.413722563	NA
787	PRDM16	0	0.839324152	NA
788	ZFP386	0	0.831968032	NA
789	IRF5	0	1.632415519	NA
790	CBX7	0	3.222445813	NA
791	NR1D2	0	0.797098557	NA
792	EBF2	0	2.393875256	NA
793	PPARA	0	1.623754285	NA
794	RORA	0	2.400498046	NA
795	CRTC2	0	1.616745308	NA
796	PAX7	0	4.078508652	NA
797	PAX3	0	1.717866987	NA
798	NKX2-1	0	1.595714794	NA
799	STAT4	0	1.408290747	NA
800	BAP1	0	1.625469582	NA
801	PROP1	0	0.883253827	NA
802	ARNT2	0	2.518582645	NA
803	MYF5	0	2.514951312	NA
804	LHX3	0	0.501040803	NA
805	ISL1	0	1.728205824	NA
806	DUX4	0	0.996540263	NA
807	TOX2	0	0.957935218	NA
808	ESRRB	0	0.660897636	NA
809	CBX8	0	0.87751762	NA
810	SPIN1	0	1.64767926	NA
811	ZBTB16	0	2.406686481	NA
812	TOP2A	0	1.631282735	NA
813	GTF2H	0	0.839149637	NA
814	IKZF	0	3.216157973	NA
815	TGIF1	0	1.656436995	NA
816	PTF1A	0	2.414727063	NA
817	KDM5A	0	1.63596368	NA
818	GTF2E	0	1.627927873	NA
819	TET1	0	2.433075235	NA
820	EGR2	0	0.789603341	NA
821	RAI1	0	0.804408371	NA
822	PHF19	0	0.823762296	NA
823	RYBP	0	1.570504191	NA
824	SINHCAF	0	0.798243054	NA
825	MEIS1-2	0	0.815863667	NA
826	PCGF1	0	0.796916239	NA
827	MED24	0	1.5971153	NA
828	EPOP	0	0.797524089	NA
829	HOXB4	0	1.600070456	NA
830	TBX6	0	1.598452147	NA
831	MYT1L	0	1.598773878	NA
832	ETV5	0	0.78333428	NA
833	GLI1	0	1.592382133	NA
834	VSX2	0	0.818412452	NA
835	ZC3H10	0	0.776522698	NA
836	BHLHA15	0	1.59287795	NA
837	DMC1	0	0.791795624	NA
838	FEZF2	0	0.786380798	NA
839	HMGA1	0	0.792454496	NA
840	KAT2A	0	0.788564134	NA
841	ING1	0	0.801569767	NA
842	SAP130	0	0.798851916	NA
843	PRDM5	0	0.80865711	NA
844	GTF3C1	0	0.790534319	NA
845	HOXB5	0	0.802459229	NA
846	RUNX1-ETO	0	0.786707913	NA
847	LMNB1	0	0.803238319	NA
848	NUCKS1	0	0.797247736	NA
849	HMGA2	0	0.795315945	NA
850	CBX6	0	0.802125565	NA
851	SP9	0	0.801958785	NA
852	ATOH1	0	0.797966452	NA
853	DPPA4	0	0.800403843	NA
854	HEY2	0	0.802514854	NA
855	PCGF2	0	0.804185372	NA
856	FOXH1	0	0.784692872	NA
857	MBD3	0	1.581348702	NA
858	TOX	0	0.797800537	NA
859	HTATSF1	0	0.788728129	NA
860	REPIN1	0	0.785019284	NA
861	ZFAT	0	0.799793799	NA
862	SF1	0	0.782845763	NA
863	FGFR1	0	0.798519752	NA
864	GRHL3	0	0.797911144	NA
865	LHX2	0	1.576396661	NA
866	SOX4	0	0.797579371	NA
867	OSR1	0	0.793388835	NA
868	RAD23B	0	0.792124991	NA
869	SOX17	0	1.582694654	NA
870	LHX6	0	0.795315945	NA
871	SMAD2	0	0.785672517	NA
872	PCGF6	0	0.780786493	NA
873	SNAI1-2	0	0.792015187	NA
874	AEBP2	0	0.788072356	NA
875	FOXN1	0	0.789275023	NA
876	ZFP143	0	0.787744674	NA
877	BHLHE41	0	0.77292482	NA
878	SIX4	0	0.782845763	NA
879	ZFP217	0	0.777869475	NA
880	SIX2	0	0.789110915	NA
881	SNAI1	0	0.793938961	NA
882	NPAS4	0	0.788892157	NA
883	NFIB	0	0.787635477	NA
884	SUMO2-3	0	0.780786493	NA
885	ETS2	0	0.78398611	NA
886	TET3	0	0.783551497	NA
887	EBF4	0	0.782954296	NA
888	PRDM13	0	1.564590385	NA
889	NR6A1	0	2.92388936	NA
890	POU2F3	0	0.783877434	NA
891	ZFPM1	0	0.785236968	NA
892	ZIC3	0	0.781652893	NA
893	DMRT1	0	2.15587332	NA
894	BRD1-4	0	0.785726977	NA
895	SOX10	0	0.78181545	NA
896	BBX	0	0.786380798	NA
897	CHD8	0	0.785345833	NA
898	ZFP296	0	0.787744674	NA
899	SALL4	0	0.785454712	NA
900	ZC3H11A	0	0.785345833	NA
901	AFF3	0	0.785672517	NA
902	CREB3L2	0	0.780299565	NA
903	ZBTB17	0	1.543734517	NA
904	HOXA9	0	0.778786618	NA
905	FOSB	0	0.781165424	NA
906	HOPX	0	0.781165424	NA
907	RARB	0	0.782628742	NA
908	DLX3	0	0.780786493	NA
909	NLRC5	0	0.783008568	NA
910	ZFP809	0	0.778246992	NA
911	SMAD1-5-9	0	0.781165424	NA
912	HNF1B-ESRRG	0	0.777923395	NA
913	CHAF1A	0	0.778786618	NA
914	HOXD13	0	0.76742624	NA
915	SUPT16	0	0.767905135	NA
916	KAT8	0	0.770143931	NA
917	NKX2-5	0	0.714100978	NA
