# Supplementary material for: TNFAIP3/A20 dysfunction drives innate and sterile hyperinflammation
Source: Front Immunol. 2026 Jul 17;17:1856810. doi: 10.3389/fimmu.2026.1856810 (PMC13423863; doi:10.3389/fimmu.2026.1856810)
Supplement: Supplementary file 1 [file SupplementaryFile1.zip › Suppl Data 2 Cytokines modulating Tnfaip3 expression in the Immune Dictionary.csv]

	celltype	cytokine	log2FC	p_value	direction
1	ILC	GM-CSF	-3.196700114	0.011017195	negative
2	ILC	IFNg	-3.429367718	0.017422583	negative
3	ILC	IL10	-1.824805927	0.029177415	negative
4	ILC	IL17F	-2.496067351	0.042293142	negative
5	ILC	OSM	-2.628423596	0.012647459	negative
6	Macrophage	G-CSF	-1.646996996	0.043078344	negative
7	Macrophage	IL15	1.056589488	0.01673814	positive
8	Macrophage	TNFa	1.744412992	7.57E-05	positive
9	MigDC	BAFF	-0.658740885	0.014692059	negative
10	MigDC	CD27L	-0.756906384	0.007240241	negative
11	MigDC	CD30L	-0.620146831	0.025466568	negative
12	MigDC	GITRL	-0.622785452	0.028861686	negative
13	MigDC	GM-CSF	-0.777407205	0.005741235	negative
14	MigDC	HGF	-0.6864131	0.015405476	negative
15	MigDC	IFNa1	-0.575596156	0.033944087	negative
16	MigDC	IFNb	-0.510754235	0.048056938	negative
17	MigDC	IL11	-0.540927458	0.036928735	negative
18	MigDC	IL15	-0.81816652	0.002415809	negative
19	MigDC	IL17D	-0.582475313	0.031686238	negative
20	MigDC	IL18	-0.571993683	0.035309256	negative
21	MigDC	IL1a	-0.842469598	0.001968606	negative
22	MigDC	IL1b	-0.596156792	0.025670238	negative
23	MigDC	IL5	-0.60404459	0.029800291	negative
24	MigDC	OSM	-0.656297937	0.016404122	negative
25	MigDC	Prolactin	-0.626607837	0.019889665	negative
26	MigDC	TL1A	-0.868936605	0.001489037	negative
27	Monocyte	G-CSF	1.239540037	0.036200796	positive
28	Monocyte	IFNg	1.94404258	0.003075417	positive
29	Monocyte	IL15	1.695196006	0.0005002	positive
30	Monocyte	IL18	1.242831897	0.039204652	positive
31	Monocyte	IL3	1.281606164	0.012849577	positive
32	Monocyte	IL36a	0.949268634	0.048918361	positive
33	Monocyte	Persephin	2.036354179	0.03621046	positive
34	Monocyte	TNFa	2.466255733	7.23E-06	positive
35	Monocyte	TSLP	1.668971508	0.004338689	positive
36	NK_cell	Adiponectin	-1.104794723	0.041404363	negative
37	NK_cell	C5a	-1.100830275	0.048965325	negative
38	NK_cell	CD27L	-1.081350057	0.042595204	negative
39	NK_cell	EGF	-1.524887084	0.01712035	negative
40	NK_cell	FasL	-1.284383406	0.031900192	negative
41	NK_cell	GITRL	-1.332763024	0.041866315	negative
42	NK_cell	IL10	-1.210946353	0.021205252	negative
43	NK_cell	IL2	-1.517212283	0.021952189	negative
44	NK_cell	IL20	-1.39816732	0.019898789	negative
45	NK_cell	IL27	-1.668498759	0.014851309	negative
46	NK_cell	IL3	-1.603019139	0.009372034	negative
47	NK_cell	IL34	-1.877551934	0.002971148	negative
48	NK_cell	OX40L	-1.51814566	0.016213952	negative
49	NK_cell	Persephin	-1.470228049	0.016213952	negative
50	NK_cell	Resistin	-2.615824434	0.00044273	negative
51	Neutrophil	TNFa	1.413432227	0.028184962	positive
52	T_cell_CD4	IFNl2	1.355306693	0.03899403	positive
53	T_cell_CD8	Cardiotrophin-1	-2.09546637	0.024912234	negative
54	T_cell_CD8	FGF-basic	-3.142528174	0.003298667	negative
55	T_cell_CD8	IGF-I	-1.73361795	0.027517829	negative
56	T_cell_CD8	LIGHT	-2.095016764	0.024558023	negative
57	T_cell_CD8	TRAIL	-2.224671651	0.024558023	negative
58	T_cell_gd	41BBL	-0.911825309	0.026650123	negative
59	T_cell_gd	APRIL	-1.35259134	0.002941247	negative
60	T_cell_gd	Adiponectin	-1.03048299	0.019851174	negative
61	T_cell_gd	BAFF	-0.806289772	0.036090488	negative
62	T_cell_gd	C5a	-1.145158494	0.009184589	negative
63	T_cell_gd	CD27L	-2.27229044	2.17E-05	negative
64	T_cell_gd	CD30L	-1.558391054	0.001350379	negative
65	T_cell_gd	Cardiotrophin-1	-1.016616664	0.013084869	negative
66	T_cell_gd	Decorin	-1.243146457	0.004466098	negative
67	T_cell_gd	EGF	-1.282940007	0.004970041	negative
68	T_cell_gd	FasL	-1.838689044	0.000170649	negative
69	T_cell_gd	Flt3l	-1.092805164	0.014115253	negative
70	T_cell_gd	GDNF	-1.206799491	0.010681487	negative
71	T_cell_gd	GITRL	-1.338655669	0.002000253	negative
72	T_cell_gd	IFNa1	-0.805660806	0.033816533	negative
73	T_cell_gd	IFNb	-0.800225812	0.049780079	negative
74	T_cell_gd	IFNg	-0.870666898	0.039652562	negative
75	T_cell_gd	IFNk	-0.95739688	0.026207115	negative
76	T_cell_gd	IL10	-0.980388925	0.016486722	negative
77	T_cell_gd	IL17D	-1.054388856	0.014441129	negative
78	T_cell_gd	IL18	-1.275613993	0.010581084	negative
79	T_cell_gd	IL19	-0.877503732	0.033293365	negative
80	T_cell_gd	IL2	-1.040265245	0.016465754	negative
81	T_cell_gd	IL22	-1.222737246	0.007082558	negative
82	T_cell_gd	IL24	-0.920501973	0.034102287	negative
83	T_cell_gd	IL27	-0.916927863	0.045456518	negative
84	T_cell_gd	IL30	-1.0896099	0.007331057	negative
85	T_cell_gd	IL31	-1.140793063	0.01240722	negative
86	T_cell_gd	IL33	-0.872088612	0.045283297	negative
87	T_cell_gd	IL34	-0.908453503	0.029446318	negative
88	T_cell_gd	IL4	-0.838170229	0.034667838	negative
89	T_cell_gd	IL5	-1.00717605	0.024553559	negative
90	T_cell_gd	IL7	-1.476392048	0.002626439	negative
91	T_cell_gd	LIGHT	-1.213991948	0.005567764	negative
92	T_cell_gd	Leptin	-0.986993392	0.021367932	negative
93	T_cell_gd	M-CSF	-1.26561745	0.004015748	negative
94	T_cell_gd	Neuropoietin	-1.248966695	0.008657756	negative
95	T_cell_gd	Noggin	-1.80303978	0.000235249	negative
96	T_cell_gd	OSM	-1.063172556	0.014773757	negative
97	T_cell_gd	Persephin	-1.082159549	0.014375481	negative
98	T_cell_gd	RANKL	-1.059736396	0.010721925	negative
99	T_cell_gd	Resistin	-1.069784293	0.013986705	negative
100	T_cell_gd	SCF	-0.892884131	0.042209254	negative
101	T_cell_gd	TGF-beta-1	-0.989311504	0.025127342	negative
102	T_cell_gd	TPO	-1.014692023	0.017686214	negative
103	Treg	41BBL	-1.316535749	0.02188606	negative
104	Treg	GITRL	-1.0463326	0.021766699	negative
105	Treg	IFNa1	-0.867463963	0.036364141	negative
106	Treg	IL15	-1.139218969	0.028050744	negative
107	Treg	IL17C	-1.057144067	0.033275491	negative
108	Treg	IL1a	1.028446972	0.015364314	positive
109	Treg	TGF-beta-1	-0.856075712	0.040467931	negative
110	Treg	TNFa	0.940894812	0.048099386	positive
111	cDC1	IL17F	-1.395355617	0.036240709	negative
112	cDC1	IL3	-1.195738969	0.044028766	negative
113	cDC1	M-CSF	-1.416955033	0.036927991	negative
114	cDC1	TNFa	1.307574696	0.001265182	positive
115	cDC2	CD30L	-1.4216316	0.005175103	negative
116	cDC2	IL13	-1.921600663	0.001334316	negative
117	cDC2	Neuropoietin	-1.709433739	0.036418126	negative
118	cDC2	Noggin	-1.008943306	0.044270952	negative
119	cDC2	OSM	-1.233357321	0.0091372	negative
120	cDC2	TNFa	0.795096698	0.044363625	positive
121	cDC2	TSLP	0.436559812	0.048552153	positive
122	eTAC	C5a	-1.369764694	0.027274652	negative
123	eTAC	CD30L	-1.166458284	0.03055119	negative
124	pDC	IFNb	-1.254063001	0.038747594	negative
125	pDC	IL23	-1.749665938	0.030760755	negative
126	pDC	IL27	-1.202287188	0.026114352	negative
