# Supplementary material for: TNFAIP3/A20 dysfunction drives innate and sterile hyperinflammation
Source: Front Immunol. 2026 Jul 17;17:1856810. doi: 10.3389/fimmu.2026.1856810 (PMC13423863; doi:10.3389/fimmu.2026.1856810)
Supplement: Supplementary file 1 [file SupplementaryFile1.zip › Suppl Data 3 Top differentially expressed proteins for populations in spleen.csv]

	p_val	avg_log2FC	pct.1	pct.2	p_val_adj	cluster	gene
Ly6G	2.96368033816389e-94	5.06342802025305	0.62	0.057	5.74953985603794e-92	Neutrophils	Ly6G
CD371	1.76101871053693e-55	1.83009512750683	1	0.618	3.41637629844163e-53	Neutrophils	CD371
CD11b-mh	1.40166369300486e-50	1.47189569755664	0.99	0.838	2.71922756442943e-48	Neutrophils	CD11b-mh
CD49f	8.84588653050048e-38	1.50653696373425	0.97	0.6	1.71610198691709e-35	Neutrophils	CD49f
CD16-CD32	1.15605857322288e-36	2.92812510982337	0.51	0.113	2.24275363205238e-34	Neutrophils	CD16-CD32
CD9	2.31346657950551e-26	1.01404974778133	0.99	0.769	4.4881251642407e-24	Neutrophils	CD9
Mac2	6.20873358557943e-26	1.27992495871772	0.92	0.72	1.20449431560241e-23	Neutrophils	Mac2
CD279	8.14694777117795e-22	1.82310185210392	0.6	0.216	1.58050786760852e-19	Neutrophils	CD279
P2RY12	1.2202555147341e-14	1.83440845419661	0.43	0.154	2.36729569858415e-12	Neutrophils	P2RY12
CD301b	6.67353335722259e-14	1.61268497659193	0.56	0.264	1.29466547130118e-11	Neutrophils	CD301b
CD106	7.08953268833398e-10	1.4380338579279	0.68	0.473	1.37536934153679e-07	Neutrophils	CD106
CD300c-d	0.000143177051949765	1.2191183433371	0.32	0.185	0.0277763480782544	Neutrophils	CD300c-d
CD200R3	1.61771894393046e-210	6.05029772056831	1	0.064	3.1383747512251e-208	Basophils	CD200R3
FceRIa	4.5541925464885e-133	4.82024253282384	1	0.146	8.83513354018768e-131	Basophils	FceRIa
CD200R	2.32973922534314e-72	2.84199955697946	0.92	0.245	4.51969409716569e-70	Basophils	CD200R
CD41	1.03045348962382e-69	2.9175824791084	0.92	0.26	1.99907976987022e-67	Basophils	CD41
CD91	1.08114064338359e-52	1.64148960873546	0.99	0.769	2.09741284816416e-50	Basophils	CD9
CD49f1	6.18720892983526e-46	1.59994043316284	0.99	0.599	1.20031853238804e-43	Basophils	CD49f
CD226	6.03390881797037e-25	1.28934571927876	0.9	0.418	1.17057831068625e-22	Basophils	CD226
CD63	1.68805079821199e-23	1.61343482630793	0.7	0.271	3.27481854853126e-21	Basophils	CD63
P2X7R	3.44675238589564e-13	1.24870424174408	0.6	0.284	6.68669962863754e-11	Basophils	P2X7R
CD16-CD321	1.05850238954787e-07	1.27778328847509	0.31	0.123	2.05349463572288e-05	Basophils	CD16-CD32
CD300LG	4.81749266432001e-41	2.40447740684486	0.71	0.193	9.34593576878082e-39	Monocyte derived cells	CD300LG
Mac21	4.67538284193908e-39	1.4639857542732	0.98	0.717	9.07024271336181e-37	Monocyte derived cells	Mac2
CD115	6.06725837852299e-38	2.11225658227304	0.87	0.409	1.17704812543346e-35	Monocyte derived cells	CD115
TLR4	4.37251929232374e-35	1.97681996504765	0.82	0.339	8.48268742710805e-33	Monocyte derived cells	TLR4
CD301a	1.29918236601601e-34	1.58645951139656	0.74	0.197	2.52041379007106e-32	Monocyte derived cells	CD301a
CD11b-mh1	5.06946436904593e-34	1.17337863327744	1	0.837	9.83476087594911e-32	Monocyte derived cells	CD11b-mh
PIRA-PIRB	2.69872855727349e-33	1.05382234365163	0.99	0.816	5.23553340111057e-31	Monocyte derived cells	PIRA-PIRB
CD3711	3.00007186764008e-31	1.30991591918498	1	0.618	5.82013942322176e-29	Monocyte derived cells	CD371
CD304	5.03583030275171e-29	2.03230903144707	0.7	0.253	9.76951078733832e-27	Monocyte derived cells	CD304
CD64	7.22108084503575e-28	2.11815601269795	0.57	0.162	1.40088968393694e-25	Monocyte derived cells	CD64
Ly6C	2.1007855258896e-27	1.02085448210256	0.98	0.956	4.07552392022583e-25	Monocyte derived cells	Ly6C
CD36	8.26975637055249e-27	1.74595433046785	0.78	0.368	1.60433273588718e-24	Monocyte derived cells	CD36
CX3CR1	1.64437350526909e-25	1.58309242143765	0.82	0.458	3.19008460022204e-23	Monocyte derived cells	CX3CR1
CD124	3.37422836857785e-21	1.50217424162347	0.73	0.329	6.54600303504102e-19	Monocyte derived cells	CD124
CD14	1.57734466635964e-20	1.14307819298765	0.92	0.665	3.0600486527377e-18	Monocyte derived cells	CD14
CD49a	2.80999849146604e-19	1.10727606653484	0.82	0.464	5.45139707344412e-17	Monocyte derived cells	CD49a
P2X7R1	4.27918356786522e-18	1.45803679389425	0.65	0.282	8.30161612165852e-16	Monocyte derived cells	P2X7R
CD301b1	7.88337083259578e-17	1.6493074391657	0.59	0.262	1.52937394152358e-14	Monocyte derived cells	CD301b
P2RY121	1.11029722171934e-09	1.53546798710357	0.38	0.157	2.15397661013552e-07	Monocyte derived cells	P2RY12
CD2791	8.06914787251836e-07	1.05537781120497	0.44	0.225	0.000156541468726856	Monocyte derived cells	CD279
CD300c-d1	6.84275030086228e-06	1.26208516685879	0.35	0.184	0.00132749355836728	Monocyte derived cells	CD300c-d
F4-80	2.69046960982296e-05	1.00353915609528	0.42	0.242	0.00521951104305654	Monocyte derived cells	F4-80
DLL1	0.000155233037508214	1.12227449902042	0.3	0.163	0.0301152092765936	Monocyte derived cells	DLL1
CD301a1	1.39216919115233e-43	2.54954348094412	0.74	0.197	2.70080823083552e-41	monoDCs	CD301a
PIRA-PIRB1	1.49058893652287e-38	1.10566104118184	1	0.815	2.89174253685436e-36	monoDCs	PIRA-PIRB
CD300LG1	3.22213666610889e-36	2.29953715976799	0.68	0.194	6.25094513225125e-34	monoDCs	CD300LG
CD172a	2.54217304236296e-29	1.10770789821829	0.98	0.736	4.93181570218415e-27	monoDCs	CD172a
CD1151	1.15086624556096e-26	1.74712458677108	0.83	0.411	2.23268051638826e-24	monoDCs	CD115
CD11c	1.19057065143932e-24	1.42385478278522	0.89	0.494	2.30970706379228e-22	monoDCs	CD11c
CX3CR11	1.49928660795648e-22	1.58746456612061	0.82	0.458	2.90861601943557e-20	monoDCs	CX3CR1
CD3041	1.26496360262266e-11	1.22048446489695	0.55	0.261	2.45402938908797e-09	monoDCs	CD304
CD641	1.21647776788303e-08	1.32981982161018	0.39	0.171	2.35996686969308e-06	monoDCs	CD64
XCR1	3.38720936636006e-183	5.27040363100826	0.96	0.071	6.57118617073852e-181	cDC1s	XCR1
CD366	2.21927981003787e-86	3.32287854745158	0.88	0.156	4.30540283147347e-84	cDC1s	CD366
CD8a	1.65953109603874e-77	2.85727286237739	1	0.306	3.21949032631516e-75	cDC1s	CD8a
CD272	1.556164286978e-68	2.55251045284715	0.99	0.403	3.01895871673732e-66	cDC1s	CD272
CD11c1	1.8332512063248e-61	2.17683908602795	1	0.488	3.55650734027012e-59	cDC1s	CD11c
CD26	2.92979953823335e-51	1.59720359516147	1	0.608	5.6838111041727e-49	cDC1s	CD26
CD201	1.00392915299928e-50	2.83779308852554	0.79	0.245	1.94762255681861e-48	cDC1s	CD201
CD24	8.96588992243059e-45	1.36491222540127	1	0.841	1.73938264495154e-42	cDC1s	CD24
IA-IE	8.49869653513397e-44	1.28151696588023	1	0.876	1.64874712781599e-41	cDC1s	IA-IE
CD117	4.49622388754134e-42	1.63716470632654	1	0.568	8.7226743418302e-40	cDC1s	CD117
CD92	7.00988034553032e-39	1.28210032677094	1	0.769	1.35991678703288e-36	cDC1s	CD9
CD80	2.10859157229197e-38	1.43540482302838	0.99	0.618	4.09066765024641e-36	cDC1s	CD80
CD86	4.60989253542936e-37	1.29578926384791	1	0.746	8.94319151873295e-35	cDC1s	CD86
CD103	1.13402060972013e-36	1.7500063537087	0.89	0.362	2.19999998285705e-34	cDC1s	CD103
CD62P	4.72287457268921e-36	2.11834651066146	0.71	0.188	9.16237667101708e-34	cDC1s	CD62P
CD1d	1.42965741211978e-35	1.22863210576207	0.97	0.735	2.77353537951238e-33	cDC1s	CD1d
CD39	2.0166255661131e-34	1.27577384504746	0.98	0.623	3.91225359825942e-32	cDC1s	CD39
CD3712	4.10521433439274e-28	1.23102098865479	1	0.618	7.96411580872191e-26	cDC1s	CD371
CD49d	4.96750562503195e-26	1.13479800389453	0.96	0.624	9.63696091256198e-24	cDC1s	CD49d
Ly49H	6.30686500311807e-22	1.56698338569789	0.71	0.289	1.22353181060491e-19	cDC1s	Ly49H
P2X7R2	3.14605500243921e-21	1.51698124338383	0.71	0.278	6.10334670473207e-19	cDC1s	P2X7R
IgG1-Rat-l	5.15589983004369e-15	1.1575137957026	0.76	0.377	1.00024456702848e-12	cDC1s	IgG1-Rat-l
CD83	2.36878794024393e-11	1.71826894830118	0.34	0.113	4.59544860407322e-09	cDC1s	CD83
CD68	2.55053577395119e-10	1.48258383787539	0.42	0.171	4.94803940146531e-08	cDC1s	CD68
CD135	4.13323560258883e-10	1.69749112834522	0.31	0.104	8.01847706902232e-08	cDC1s	CD135
IL33Ra	1.15054759911468e-09	1.45436456550486	0.3	0.094	2.23206234228248e-07	cDC1s	IL33Ra
ESAM	1.18273994136679e-54	2.59476034231716	0.83	0.228	2.29451548625157e-52	cDC2s	ESAM
CD11c2	5.69375838937638e-51	1.94531699929736	1	0.488	1.10458912753902e-48	cDC2s	CD11c
CD172a1	1.67585134601236e-46	1.36793999500493	1	0.735	3.25115161126398e-44	cDC2s	CD172a
CD801	1.13233385151247e-43	1.51441778650752	1	0.617	2.1967276719342e-41	cDC2s	CD80
IA-IE1	7.35320282144594e-34	1.12207371146698	1	0.876	1.42652134736051e-31	cDC2s	IA-IE
CD1171	1.84511873531289e-33	1.41931656829275	0.99	0.568	3.57953034650701e-31	cDC2s	CD117
CD22	9.99113181509924e-31	2.47243257751927	0.51	0.123	1.93827957212925e-28	cDC2s	CD22
CD261	7.89608489170195e-21	1.02803582165398	0.94	0.612	1.53184046899018e-18	cDC2s	CD26
CD3661	1.12244503103125e-15	1.53024364998929	0.49	0.177	2.17754336020063e-13	cDC2s	CD366
CD62P1	8.89690868687269e-07	1.04556229468571	0.4	0.204	0.00017260002852533	cDC2s	CD62P
ESAM1	1.10356997275541e-62	2.78126963918648	0.88	0.225	2.1409257471455e-60	migDCs	ESAM
IA-IE2	2.91221799275274e-50	1.37595246378328	1	0.876	5.64970290594031e-48	migDCs	IA-IE
CD54	3.3245251708268e-49	1.00813004050789	1	0.918	6.449578831404e-47	migDCs	CD54
CD861	5.96848895105948e-44	1.64002143214339	0.96	0.748	1.15788685650554e-41	migDCs	CD86
CD62P2	4.86057818669569e-41	2.31326355991809	0.73	0.187	9.42952168218964e-39	migDCs	CD62P
CD631	5.83807610631641e-36	2.56814040959808	0.75	0.268	1.13258676462538e-33	migDCs	CD63
Ly49H1	6.48391091868364e-35	2.01360218530886	0.79	0.285	1.25787871822463e-32	migDCs	Ly49H
PIRA-PIRB2	7.09903782197351e-33	1.03229107856308	1	0.815	1.37721333746286e-30	migDCs	PIRA-PIRB
CD200	3.39714170440682e-30	2.07650232731391	0.72	0.277	6.59045490654922e-28	migDCs	CD200
CD11c3	1.94861208860308e-29	1.49059286300064	0.92	0.493	3.78030745188998e-27	migDCs	CD11c
CD95	3.77866073096433e-27	1.79659194124175	0.8	0.427	7.33060181807081e-25	migDCs	CD95
IgG1-Rat-l1	7.33349710287733e-26	1.59222816719643	0.79	0.376	1.4226984379582e-23	migDCs	IgG1-Rat-l
CD262	3.36031917788346e-25	1.09772351716541	0.99	0.609	6.51901920509391e-23	migDCs	CD26
CD1d1	5.60223462592604e-25	1.1650753455921	0.94	0.737	1.08683351742965e-22	migDCs	CD1d
CD107a	3.61556199794381e-22	1.89756729935918	0.72	0.35	7.01419027601098e-20	migDCs	CD107a
CD1351	1.77873565922529e-20	2.16693478058312	0.4	0.099	3.45074717889707e-18	migDCs	CD135
CD831	2.66603851370121e-20	2.24468503936581	0.41	0.109	5.17211471658035e-18	migDCs	CD83
CD802	8.04095648893149e-20	1.1256296609287	0.9	0.623	1.55994555885271e-17	migDCs	CD80
Panendothelial	1.22228527128827e-16	1.55465262833312	0.34	0.083	2.37123342629925e-14	migDCs	Panendothelial
CD25	2.0617419270167e-10	1.64499512470059	0.49	0.25	3.99977933841241e-08	migDCs	CD25
JAML	1.04785309056974e-09	1.04027322489634	0.63	0.357	2.03283499570529e-07	migDCs	JAML
CD300c-d2	4.33435246849741e-06	1.07588482923745	0.37	0.183	0.000840864378888498	migDCs	CD300c-d
TCRg3	7.0632134833811e-06	1.23684181059065	0.31	0.142	0.00137026341577593	migDCs	TCRg3
IgG1-Rat-k	2.09549457815342e-05	1.15418760145587	0.31	0.149	0.00406525948161763	migDCs	IgG1-Rat-k
Siglec	1.43440746293411e-142	4.68871924216329	0.94	0.104	2.78275047809216e-140	pDCs	Siglec
CD301a2	1.02231452039538e-99	3.35531654301021	0.98	0.184	1.98329016956703e-97	pDCs	CD301a
CD317	3.51576168433085e-81	3.42034255114242	0.97	0.298	6.82057766760184e-79	pDCs	CD317
CD45R-B220	4.82920094944995e-39	2.17999495495239	0.58	0.11	9.36864984193291e-37	pDCs	CD45R-B220
CD3713	3.4977298465854e-37	1.42907261432045	1	0.618	6.78559590237568e-35	pDCs	CD371
Ly6A-Ly6E	2.92307343388358e-33	1.2378557264726	0.99	0.746	5.67076246173414e-31	pDCs	Ly6A-Ly6E
CD4	5.86630185999262e-27	1.34204322787189	0.98	0.612	1.13806256083857e-24	pDCs	CD4
CD2001	3.53027883371374e-25	1.67620370692909	0.7	0.278	6.84874093740466e-23	pDCs	CD200
CD8b	1.48844103388307e-22	1.38448719106227	0.8	0.367	2.88757560573315e-20	pDCs	CD8b
CD263	7.36893657116431e-21	1.03319241936936	0.94	0.612	1.42957369480588e-18	pDCs	CD26
CD8a1	1.43563553884545e-15	1.08371015630973	0.72	0.321	2.78513294536017e-13	pDCs	CD8a
CD223	1.8249574844003e-11	1.27264390598054	0.57	0.278	3.54041751973658e-09	pDCs	CD223
P2RY122	6.36638837599059e-10	1.45115360917384	0.4	0.156	1.23507934494217e-07	pDCs	P2RY12
CD361	6.57479289133242e-10	1.02648135295322	0.65	0.375	1.27550982091849e-07	pDCs	CD36
CD21-CD35	2.36851416856632e-111	4.31972174207246	0.92	0.142	4.59491748701867e-109	B cells	CD21-CD35
CD79b	1.58902078702007e-105	3.70831648898077	0.91	0.14	3.08270032681894e-103	B cells	CD79b
CD19	1.61047696271807e-94	4.1672111866698	0.99	0.248	3.12432530767305e-92	B cells	CD19
CD45R-B2201	3.00349956010422e-67	3.32420420913761	0.67	0.105	5.82678914660219e-65	B cells	CD45R-B220
IgD	2.27762310093696e-59	3.02826870415153	0.97	0.537	4.4185888158177e-57	B cells	IgD
CD38	1.29023697853542e-47	1.19138170398148	1	0.864	2.50305973835871e-45	B cells	CD38
CD20	4.20899970723531e-45	2.95773348602224	0.66	0.167	8.1654594320365e-43	B cells	CD20
CD221	1.28798271955625e-41	2.55473758237123	0.58	0.119	2.49868647593913e-39	B cells	CD22
CD55	1.63654246970882e-40	1.20753759638164	1	0.814	3.17489239123512e-38	B cells	CD55
CD2721	1.64537733682726e-35	1.67129274494589	0.89	0.408	3.19203203344489e-33	B cells	CD272
CD150	7.11868964644359e-27	1.32454000120466	0.92	0.637	1.38102579141006e-24	B cells	CD150
CD326	1.25476499158219e-84	3.57518547755884	0.95	0.232	2.43424408366945e-82	Plasma cells	CD326
ENPP1	1.73790970509352e-80	3.73798701103968	0.97	0.313	3.37154482788143e-78	Plasma cells	ENPP1
CD391	1.52772868445582e-59	2.24318918650868	0.99	0.622	2.96379364784429e-57	Plasma cells	CD39
CD79b1	6.09896366524951e-58	2.67997043609381	0.75	0.148	1.1831989510584e-55	Plasma cells	CD79b
CD138	2.79430851476872e-52	3.6102489249827	0.41	0.042	5.42095851865132e-50	Plasma cells	CD138
CD951	1.5880408551929e-27	1.66472919514674	0.84	0.425	3.08079925907422e-25	Plasma cells	CD95
Ly6A-Ly6E1	6.01515131632462e-26	1.15881662141467	0.99	0.746	1.16693935536698e-23	Plasma cells	Ly6A-Ly6E
CD69	1.79855988919428e-23	1.89411172672017	0.71	0.321	3.48920618503691e-21	Plasma cells	CD69
TIGIT	3.15543221973345e-21	2.40879753352702	0.5	0.166	6.12153850628289e-19	Plasma cells	TIGIT
CD1061	2.2266531244465e-16	1.21636487385139	0.79	0.467	4.3197070614262e-14	Plasma cells	CD106
CD3171	4.73323682089422e-16	1.17090235771937	0.68	0.314	9.1824794325348e-14	Plasma cells	CD317
4-1BB	1.76293240740527e-15	2.04352464847417	0.36	0.102	3.42008887036623e-13	Plasma cells	4-1BB
Tim4	2.16095392401786e-13	1.11341971881542	0.79	0.537	4.19225061259465e-11	Plasma cells	Tim4
F4-801	1.13015564359845e-10	1.32960516863194	0.51	0.237	2.192501948581e-08	Plasma cells	F4-80
CD202	1.84648282306761e-08	1.21379925775248	0.42	0.18	3.58217667675116e-06	Plasma cells	CD20
CD681	3.4507272010672e-07	1.33132435446592	0.37	0.173	6.69441077007037e-05	Plasma cells	CD68
CD90-A0075	1.19981177118925e-40	1.54738795947605	0.99	0.604	2.32763483610715e-38	CD8+ T cells	CD90-A0075
CD8b1	1.83162898481347e-38	2.52612899921391	0.82	0.366	3.55336023053814e-36	CD8+ T cells	CD8b
CD8a2	4.80206808511901e-35	1.91292283598426	0.84	0.315	9.31601208513088e-33	CD8+ T cells	CD8a
CD5	1.44091534101252e-25	1.09254497307831	0.99	0.762	2.79537576156429e-23	CD8+ T cells	CD5
CD73	1.39099290336173e-18	1.10455963716521	0.89	0.537	2.69852623252176e-16	CD8+ T cells	CD73
TCRb	2.74596960184808e-16	1.37864987072348	0.63	0.276	5.32718102758528e-14	CD8+ T cells	TCRb
CD3	1.50161261140861e-15	1.04450452184651	0.72	0.33	2.9131284661327e-13	CD8+ T cells	CD3
CD1241	4.97823182946308e-08	1.20726802254101	0.53	0.339	9.65776974915837e-06	CD8+ T cells	CD124
CD127	1.72450478893927e-07	1.10233374299647	0.45	0.236	3.34553929054219e-05	CD8+ T cells	CD127
TCRb1	4.84577557419968e-51	2.6165838323055	0.84	0.265	9.40080461394738e-49	CD4+ T cells	TCRb
CD31	2.62687978969323e-48	2.40117639558852	0.87	0.322	5.09614679200486e-46	CD4+ T cells	CD3
CD51	5.42693271099659e-37	1.31788495368998	0.99	0.762	1.05282494593334e-34	CD4+ T cells	CD5
CD90-A00751	5.78146623914735e-34	1.40079686713907	1	0.604	1.12160445039459e-31	CD4+ T cells	CD90-A0075
CD42	2.42878013940254e-29	1.57024996007717	0.9	0.616	4.71183347044093e-27	CD4+ T cells	CD4
CD1501	2.50064304886201e-25	1.09783124590237	0.98	0.634	4.8512475147923e-23	CD4+ T cells	CD150
CD1271	1.19352745084637e-19	1.60507290151024	0.59	0.228	2.31544325464195e-17	CD4+ T cells	CD127
CD731	1.01045229748295e-17	1.06345630832248	0.88	0.538	1.96027745711691e-15	CD4+ T cells	CD73
CD278	1.79487454434631e-52	2.10486984055538	0.99	0.439	3.48205661603185e-50	Tregs	CD278
CD52	2.18208994712731e-48	1.48537726464975	1	0.761	4.23325449742698e-46	Tregs	CD5
CD1502	2.15906279491939e-45	1.75439861122051	0.99	0.633	4.18858182214361e-43	Tregs	CD150
CD43	1.82930410557484e-43	1.78076088601361	1	0.611	3.54884996481518e-41	Tregs	CD4
CD732	6.80166267082807e-41	1.70216658883405	0.99	0.532	1.31952255814065e-38	Tregs	CD73
CD2	9.87800177065404e-38	1.03275131995698	1	0.815	1.91633234350688e-35	Tregs	CD2
CD357	6.08147561871554e-36	1.59903640227245	0.98	0.667	1.17980627003082e-33	Tregs	CD357
CD32	1.91535714851316e-31	1.77546642867368	0.81	0.325	3.71579286811554e-29	Tregs	CD3
TCRb2	1.05501941452518e-28	1.73492568171207	0.75	0.269	2.04673766417885e-26	Tregs	TCRb
CD1031	1.08110532001998e-08	1.46712470987206	0.57	0.378	2.09734432083876e-06	Tregs	CD103
CXCR4	3.30302305470994e-06	1.03799883368742	0.49	0.32	0.000640786472613728	Tregs	CXCR4
TIGIT1	8.56274146219102e-05	1.08907791205664	0.32	0.176	0.0166117184366506	Tregs	TIGIT
CD733	4.15993018196364e-41	1.86390474680083	0.95	0.534	8.07026455300946e-39	yd T cells	CD73
CD691	2.26344741979679e-14	1.62910420817445	0.61	0.326	4.39108799440578e-12	yd T cells	CD69
CXCR41	9.40673614581993e-12	1.30226863831553	0.58	0.315	1.82490681228907e-09	yd T cells	CXCR4
CD3261	2.68451003784038e-10	1.00642330412665	0.52	0.255	5.20794947341034e-08	yd T cells	CD326
CD33	7.17122145621956e-10	1.08260415681374	0.63	0.335	1.39121696250659e-07	yd T cells	CD3
CD21	5.70577286277639e-43	1.0945640098293	1	0.815	1.10691993537862e-40	Cycling T cells	CD2
KLRG1-mh	2.84735271742672e-32	2.87764652167602	0.5	0.115	5.52386427180783e-30	Cycling T cells	KLRG1-mh
CD90-A00752	1.35464747983952e-21	1.11276021803039	0.97	0.605	2.62801611088867e-19	Cycling T cells	CD90-A0075
CD53	4.60031683553644e-21	1.05891564653413	0.95	0.764	8.92461466094068e-19	Cycling T cells	CD5
CD34	2.89756165675231e-20	1.39333071999342	0.75	0.328	5.62126961409948e-18	Cycling T cells	CD3
TCRb3	5.36306615301586e-19	1.53994610678706	0.65	0.275	1.04043483368508e-16	Cycling T cells	TCRb
CD2781	2.27449006403369e-17	1.31968651810368	0.81	0.448	4.41251072422536e-15	Cycling T cells	CD278
TIGIT2	2.32108142554964e-16	1.91508257743669	0.47	0.168	4.5028979655663e-14	Cycling T cells	TIGIT
CD8b2	1.50829867474449e-15	1.72862848257594	0.69	0.373	2.92609942900431e-13	Cycling T cells	CD8b
CD8a3	2.7091906152058e-09	1.2114545674157	0.58	0.328	5.25582979349924e-07	Cycling T cells	CD8a
CD3662	1.36986867049245e-05	1.04255637243305	0.36	0.184	0.00265754522075535	Cycling T cells	CD366
DR3	6.87869538143539e-59	3.44893418392025	0.52	0.065	1.33446690399847e-56	NKT cells	DR3
CD1272	8.99084351937375e-48	2.66983397964967	0.76	0.219	1.74422364275851e-45	NKT cells	CD127
CD2261	5.77842239705549e-35	1.69826749782331	0.91	0.418	1.12101394502876e-32	NKT cells	CD226
CD251	5.72886462102816e-33	1.98191702192614	0.72	0.238	1.11139973647946e-30	NKT cells	CD25
CD1172	2.68361096212853e-32	1.42506981824795	0.98	0.569	5.20620526652935e-30	NKT cells	CD117
CD2782	2.21883688883609e-27	1.69181241788276	0.88	0.445	4.30454356434201e-25	NKT cells	CD278
CD90-A00753	9.78203198226175e-26	1.32286317927997	0.93	0.607	1.89771420455878e-23	NKT cells	CD90-A0075
DLL11	1.81698720171135e-21	2.35610783935138	0.48	0.153	3.52495517132002e-19	NKT cells	DLL1
CD335	3.04420102386089e-16	2.19294001148556	0.33	0.086	5.90574998629012e-14	NKT cells	CD335
CD44	5.84789107369934e-16	1.25787163410448	0.84	0.619	1.13449086829767e-13	NKT cells	CD4
CD314	3.97174183783013e-14	1.41639649005806	0.7	0.443	7.70517916539045e-12	NKT cells	CD314
JAML1	5.07539111720723e-13	1.28349941315773	0.65	0.356	9.84625876738202e-11	NKT cells	JAML
CD62P3	1.19197427598428e-05	1.23794018856161	0.36	0.206	0.00231243009540951	NKT cells	CD62P
NK1-1	0.000279519009485955	1.13620485677394	0.38	0.251	0.0542266878402753	NKT cells	NK1-1
NK1-11	6.2189265899875e-84	3.15590192702846	0.95	0.221	1.20647175845758e-81	NK cells	NK1-1
CD3351	1.00863797958272e-49	3.09264867691092	0.51	0.076	1.95675768039048e-47	NK cells	CD335
CD3141	4.04458551689151e-41	1.94846256459411	0.89	0.433	7.84649590276952e-39	NK cells	CD314
KLRG1-mh1	4.33535838876286e-29	2.11180932518786	0.5	0.115	8.41059527419994e-27	NK cells	KLRG1-mh
Ly49D	6.64709163978533e-26	3.44079763454955	0.57	0.206	1.28953577811835e-23	NK cells	Ly49D
CD62L	2.15532378130062e-20	1.01116429611965	0.93	0.755	4.18132813572321e-18	NK cells	CD62L
TER119	1.90600507833943e-219	5.79642074987214	0.97	0.051	3.6976498519785e-217	Erythroid cells	TER119
CD71	1.75620178471343e-63	2.6240178656671	1	0.606	3.40703146234406e-61	Erythroid cells	CD71
CD241	1.64104577783266e-53	1.56801415721877	0.99	0.841	3.18362880899537e-51	Erythroid cells	CD24
CXCR42	8.67400173612761e-08	1.04462399911829	0.51	0.319	1.68275633680876e-05	Erythroid cells	CXCR4
CD105	2.96644039236058e-33	3.25624481203439	0.62	0.197	5.75489436117953e-31	Non-immune cells	CD105
CD49f2	4.33555859023075e-33	1.75723748664816	0.93	0.602	8.41098366504765e-31	Non-immune cells	CD49f
CD1173	6.39064765665105e-22	1.58698207981401	0.85	0.576	1.2397856453903e-19	Non-immune cells	CD117
Panendothelial1	2.87069494435003e-19	3.57888948219764	0.33	0.083	5.56914819203906e-17	Non-immune cells	Panendothelial
CD411	4.61483361942474e-14	2.18289021729312	0.57	0.278	8.952777221684e-12	Non-immune cells	CD41
CD632	1.22462662499564e-07	1.39274318320003	0.48	0.283	2.37577565249154e-05	Non-immune cells	CD63
CD252	2.84710791918752e-05	1.16279009469555	0.42	0.254	0.00552338936322378	Non-immune cells	CD25
ESAM2	5.87593384144546e-05	1.60339523464336	0.38	0.252	0.0113993116524042	Non-immune cells	ESAM
CD341	0.000269788886801147	1.02283921433676	0.46	0.313	0.0523390440394225	Non-immune cells	CD34
CD49a1	0.00277239173785554	1.51322915042521	0.52	0.48	0.537843997143975	Non-immune cells	CD49a
FceRIa1	0.00356967912780041	1.0022315667792	0.3	0.183	0.692517750793279	Non-immune cells	FceRIa
CD1152	8.44178535805282e-41	2.16232061514347	0.94	0.405	1.63770635946225e-38	Doublets	CD115
CX3CR12	2.00815821500161e-33	1.66957384128548	0.91	0.454	3.89582693710313e-31	Doublets	CX3CR1
CD11b-mh2	3.16847182293414e-28	1.08603426823061	1	0.837	6.14683533649222e-26	Doublets	CD11b-mh
CD141	2.25575147287098e-22	1.10270771372096	0.97	0.663	4.3761578573697e-20	Doublets	CD14
CD300LG2	1.64547435739856e-20	1.6888512379234	0.59	0.199	3.1922202533532e-18	Doublets	CD300LG
CD362	2.94411644762049e-19	1.52019306916859	0.77	0.369	5.71158590838375e-17	Doublets	CD36
CD3042	2.92619616729669e-16	1.60374702422118	0.6	0.258	5.67682056455559e-14	Doublets	CD304
CD1242	7.11455121631051e-11	1.16401055971409	0.64	0.334	1.38022293596424e-08	Doublets	CD124
P2X7R3	1.0342222180736e-09	1.05456500564882	0.61	0.284	2.00639110306278e-07	Doublets	P2X7R
CD642	1.40815534814802e-09	1.43541896728236	0.42	0.169	2.73182137540715e-07	Doublets	CD64
CD301b2	1.67656669823689e-08	1.18997293911313	0.52	0.266	3.25253939457957e-06	Doublets	CD301b
CD300c-d3	1.53601204855975e-07	1.19214982239538	0.4	0.181	2.97986337420591e-05	Doublets	CD300c-d
NK1-12	1.94195437823763e-07	1.25611152639685	0.46	0.247	3.767391493781e-05	Doublets	NK1-1
CD196	7.63009292767481e-07	1.23782662415301	0.3	0.117	0.000148023802796891	Doublets	CD196
CD8b3	1.35085329695041e-06	1.24079251145986	0.6	0.377	0.00026206553960838	Doublets	CD8b
Ly49D1	0.00337542026398637	1.50894369973442	0.34	0.218	0.654831531213356	Doublets	Ly49D
