# Supplementary material for: TNFAIP3/A20 dysfunction drives innate and sterile hyperinflammation
Source: Front Immunol. 2026 Jul 17;17:1856810. doi: 10.3389/fimmu.2026.1856810 (PMC13423863; doi:10.3389/fimmu.2026.1856810)
Supplement: Supplementary file 1 [file SupplementaryFile1.zip › Suppl Data 4 Top differentially expressed genes for populations in spleen.csv]

	p_val	avg_log2FC	pct.1	pct.2	p_val_adj	cluster	gene
Chil1	2.21436001583579e-270	8.13670073999007	0.71	0.005	1.22642329477065e-265	Neutrophils	Chil1
Itgb2l	3.66676597426669e-222	7.83631625445294	0.55	0.002	2.03083833484761e-217	Neutrophils	Itgb2l
Orm1	2.9365921491122e-211	8.08722906953579	0.55	0.003	1.62643156178579e-206	Neutrophils	Orm1
Mrgpra2b	8.67927179199887e-202	7.52079058139916	0.52	0.003	4.80701468199857e-197	Neutrophils	Mrgpra2b
G0s2	5.12824004551544e-199	7.23529521061429	0.93	0.053	2.84027574920873e-194	Neutrophils	G0s2
Wfdc21	2.66348123897263e-195	7.21550286018195	0.82	0.037	1.47516908420499e-190	Neutrophils	Wfdc21
Retnlg	8.37787065762237e-190	7.87949531790888	0.66	0.017	4.64008366372415e-185	Neutrophils	Retnlg
Cebpe	1.32388827497897e-187	7.76433630879815	0.6	0.012	7.33235521097105e-183	Neutrophils	Cebpe
Lrg1	2.90377203580059e-177	4.67011855856295	0.82	0.041	1.60825414202816e-172	Neutrophils	Lrg1
Mapk13	3.17259428873186e-170	5.92827257476426	0.66	0.022	1.75714134681414e-165	Neutrophils	Mapk13
Fcnb	4.60196051854407e-169	7.29116502528573	0.54	0.01	2.54879583319563e-164	Neutrophils	Fcnb
Ltf	1.02210830058282e-151	8.33281872904534	0.63	0.026	5.66094682277795e-147	Neutrophils	Ltf
Mmp9	5.47641743524667e-144	7.82354005859608	0.5	0.012	3.03311379651137e-139	Neutrophils	Mmp9
Cd177	1.20454178953659e-139	6.19795597700111	0.63	0.03	6.6713547013484e-135	Neutrophils	Cd177
Clec5a	2.13917350579658e-134	5.15851185328019	0.56	0.021	1.18478124618544e-129	Neutrophils	Clec5a
Lcn2	4.65082272641151e-119	7.69985822238429	0.85	0.102	2.57585816702301e-114	Neutrophils	Lcn2
Trem3	4.97897704369325e-119	5.0977365982891	0.77	0.074	2.75760643564951e-114	Neutrophils	Trem3
AA467197	6.11913658941077e-108	4.83561188805983	0.58	0.036	3.38908380004515e-103	Neutrophils	AA467197
C5ar1	3.63605342449959e-105	4.15362530781296	0.71	0.063	2.0138281891591e-100	Neutrophils	C5ar1
F630028O10Rik	6.66901971309376e-103	5.46096962062262	0.51	0.028	3.69363656809698e-98	Neutrophils	F630028O10Rik
Hdc	2.95526257896291e-102	2.08465952791825	0.92	0.114	1.63677217935861e-97	Neutrophils	Hdc
Hp	7.42985406738261e-94	4.01695913985987	0.91	0.165	4.11502467521986e-89	Neutrophils	Hp
S100a8	4.78872857057665e-89	7.95446750476732	0.99	0.279	2.65223731881388e-84	Neutrophils	S100a8
Csf3r	2.73029249278624e-85	5.68888437461037	0.65	0.069	1.51217249712966e-80	Neutrophils	Csf3r
Gca	4.16627597822545e-84	4.04211936399814	0.55	0.045	2.30749195054016e-79	Neutrophils	Gca
Mgst1	7.2085652137105e-79	3.26815318465433	0.78	0.114	3.99246384361356e-74	Neutrophils	Mgst1
Mcemp1	3.11162711634958e-78	3.76380151691302	0.88	0.185	1.72337467839022e-73	Neutrophils	Mcemp1
S100a9	1.09385378206998e-77	8.02571065579246	1	0.395	6.05830917199457e-73	Neutrophils	S100a9
Trem1	2.16985351551119e-76	4.806037370849	0.63	0.072	1.20177336956587e-71	Neutrophils	Trem1
Clec4a2	4.01025818076495e-74	3.60444254730736	0.68	0.096	2.22108149341667e-69	Neutrophils	Clec4a2
Pilra	3.54396798563887e-73	3.93294530368574	0.64	0.078	1.96282666884609e-68	Neutrophils	Pilra
Cebpd	5.88864751852933e-70	3.53943396465723	0.72	0.119	3.26142742813747e-65	Neutrophils	Cebpd
Ltb4r1	8.26774778040506e-69	3.54220871511407	0.66	0.096	4.57909210817734e-64	Neutrophils	Ltb4r1
Ngp	2.86253042017141e-66	8.23775511577513	0.71	0.14	1.58541247321194e-61	Neutrophils	Ngp
Slpi	4.16477198682138e-66	2.90662665128089	0.81	0.155	2.30665896490102e-61	Neutrophils	Slpi
Pglyrp1	5.15504611685486e-65	4.33854743211406	0.9	0.311	2.85512229182006e-60	Neutrophils	Pglyrp1
Anxa1	2.82624040035052e-64	4.62018263925935	0.85	0.237	1.56531324573414e-59	Neutrophils	Anxa1
Cd14	1.0578871176902e-63	3.39334011073411	0.89	0.202	5.85910780132718e-59	Neutrophils	Cd14
Ckap4	1.36417550822677e-63	3.70183232227799	0.67	0.113	7.55548605231396e-59	Neutrophils	Ckap4
Msrb1	8.94286536341055e-63	3.36280098264325	0.97	0.309	4.95300598152494e-58	Neutrophils	Msrb1
C3	5.84639798955951e-62	3.20165202534231	0.7	0.125	3.23802752651753e-57	Neutrophils	C3
Slc16a3	2.08187821097227e-61	4.11319374878886	0.79	0.154	1.15304824714699e-56	Neutrophils	Slc16a3
Acod1	1.16831829334042e-60	3.18211834287887	0.55	0.067	6.4707308676659e-56	Neutrophils	Acod1
Clec4e	4.0386065211781e-59	3.60250475071003	0.71	0.128	2.23678222175449e-54	Neutrophils	Clec4e
Pygl	1.28634088283808e-58	3.06227721998249	0.74	0.139	7.12439897959868e-54	Neutrophils	Pygl
Agpat2	3.07427727237198e-58	3.26160665174316	0.55	0.073	1.70268846730322e-53	Neutrophils	Agpat2
Camp	7.53140208046535e-57	8.3238881941205	0.72	0.173	4.17126704226573e-52	Neutrophils	Camp
Chil3	2.11895223620345e-56	5.10197201752357	0.65	0.128	1.17358169602128e-51	Neutrophils	Chil3
Adpgk	4.23320604945483e-54	3.83360632825705	0.63	0.12	2.34456117049056e-49	Neutrophils	Adpgk
Gsr	4.44424678874561e-54	2.55948773103575	0.94	0.337	2.46144608394676e-49	Neutrophils	Gsr
Msra	1.58612155348141e-52	3.15557698427876	0.61	0.101	8.78473422395679e-48	Neutrophils	Msra
Prdx5	3.96939261118014e-51	2.86245451138353	0.96	0.578	2.19844809770212e-46	Neutrophils	Prdx5
Cxcl2	4.64333632307068e-51	4.08227905998841	0.62	0.114	2.5717118225327e-46	Neutrophils	Cxcl2
Ly6a2	9.28213866981365e-50	3.33379264094063	0.55	0.087	5.14091250227629e-45	Neutrophils	Ly6a2
Alas1	1.89101272533536e-48	3.20968783237621	0.55	0.091	1.04733739792699e-43	Neutrophils	Alas1
Sqor	8.55531898656213e-48	2.95618200373503	0.54	0.084	4.73836342070744e-43	Neutrophils	Sqor
Ceacam1	3.40210424832658e-47	2.79487050371001	0.52	0.077	1.88425543793567e-42	Neutrophils	Ceacam1
Abhd5	3.01216826385334e-46	3.22068515208514	0.51	0.081	1.66828939293517e-41	Neutrophils	Abhd5
Cd9	1.98281866783658e-43	1.82323007356027	0.98	0.392	1.09818411918129e-38	Neutrophils	Cd9
Serpinb1a	3.99235620487582e-43	3.1189559976488	0.63	0.154	2.21116648407047e-38	Neutrophils	Serpinb1a
Fcgr3	6.67815549576784e-43	2.19752049115445	0.74	0.164	3.69869642133102e-38	Neutrophils	Fcgr3
Igsf6	1.41796328956787e-42	2.3221040797286	0.74	0.194	7.85338967927168e-38	Neutrophils	Igsf6
Il1r2	1.50921488644539e-42	2.99456690639149	0.65	0.13	8.35878664857778e-38	Neutrophils	Il1r2
Ifitm6	1.57782101976887e-42	3.97318683959967	0.71	0.216	8.73876171798986e-38	Neutrophils	Ifitm6
Mgst2	2.91235325837943e-41	2.71293526468305	0.57	0.113	1.61300685215345e-36	Neutrophils	Mgst2
Anxa3	9.04966258148541e-41	1.34039112287402	0.62	0.121	5.01215562075569e-36	Neutrophils	Anxa3
Txn1	3.42948767222959e-40	1.8672741826716	0.97	0.662	1.89942174726436e-35	Neutrophils	Txn1
Dstn	1.05843859948169e-39	3.12007846440655	0.71	0.241	5.86216218322935e-35	Neutrophils	Dstn
Aldh3b1	4.3636217315875e-38	2.60667088540693	0.52	0.097	2.41679189603974e-33	Neutrophils	Aldh3b1
Cebpb	1.51068049396527e-37	2.29807087991024	1	0.561	8.36690391582667e-33	Neutrophils	Cebpb
Itgam	1.77566944271582e-37	2.28196476522126	0.74	0.206	9.83454520848156e-33	Neutrophils	Itgam
Gda	2.64229148881976e-37	2.78260467148644	0.66	0.156	1.46343314108282e-32	Neutrophils	Gda
Glrx	3.18202654955093e-36	2.26315953037468	0.72	0.225	1.76236540446878e-31	Neutrophils	Glrx
Pgd	6.02497627414372e-36	2.36937340825435	0.75	0.234	3.3369331094345e-31	Neutrophils	Pgd
Lyz2	1.70448938057424e-35	1.90341948075831	0.93	0.545	9.44031443431041e-31	Neutrophils	Lyz2
Ncf2	1.8714740100707e-35	2.39605959260959	0.89	0.298	1.03651588047766e-30	Neutrophils	Ncf2
Plaur	2.5606057674747e-35	2.25228290919507	0.86	0.332	1.41819150431586e-30	Neutrophils	Plaur
Fos	2.9912682908551e-35	1.9418323863708	0.95	0.554	1.6567139428901e-30	Neutrophils	Fos
S100a11	3.47864083782342e-35	2.08514741244783	1	0.619	1.9266452280285e-30	Neutrophils	S100a11
Alox5ap	3.67468142500431e-35	1.70455903461262	0.94	0.394	2.03522230723864e-30	Neutrophils	Alox5ap
Gadd45a	3.90036449687063e-35	2.5426853562042	0.58	0.137	2.1602168765918e-30	Neutrophils	Gadd45a
Pnkp	2.61732137049708e-34	2.54601539764854	0.63	0.172	1.44960344104981e-29	Neutrophils	Pnkp
Cd63	5.80919611705197e-34	1.07361043721646	0.65	0.145	3.21742326942923e-29	Neutrophils	Cd63
Mettl9	6.05515216137322e-33	2.56835228652732	0.68	0.206	3.35364602457656e-28	Neutrophils	Mettl9
Hmgn2	4.89226780460468e-32	3.86232657896008	0.65	0.242	2.7095825235803e-27	Neutrophils	Hmgn2
Ncf4	2.14653375868154e-31	2.15115820529536	0.78	0.347	1.18885772224577e-26	Neutrophils	Ncf4
Ogfrl1	2.451372748656e-31	2.17350449807654	0.7	0.217	1.35769279684312e-26	Neutrophils	Ogfrl1
Ethe1	2.74883615220159e-31	2.17573183674871	0.61	0.167	1.52244290289685e-26	Neutrophils	Ethe1
Gpi1	5.94467153420167e-30	1.85373363893391	0.86	0.647	3.29245632921759e-25	Neutrophils	Gpi1
Clec12a	2.33440663228674e-29	2.0811949308324	0.64	0.19	1.29291111329201e-24	Neutrophils	Clec12a
Aldh2	3.59852243297411e-29	2.36738123643683	0.73	0.333	1.99304164950271e-24	Neutrophils	Aldh2
Pkm	9.47265176521637e-29	1.51058979735506	0.9	0.647	5.24642818016509e-24	Neutrophils	Pkm
Taldo1	1.11663473047064e-28	1.41383547787678	0.98	0.695	6.18448145471163e-24	Neutrophils	Taldo1
Hsd11b1	1.34388974061189e-28	1.86267953381507	0.59	0.155	7.44313332837893e-24	Neutrophils	Hsd11b1
Syne1	3.47548327142467e-28	1.63497223868476	0.6	0.159	1.92489640987855e-23	Neutrophils	Syne1
Acsl1	4.21090361933346e-28	2.56273849491005	0.56	0.157	2.33220896956783e-23	Neutrophils	Acsl1
Dhrs7	5.47791925622609e-28	2.57058418741705	0.65	0.212	3.03394558006082e-23	Neutrophils	Dhrs7
Lmnb1	5.40236132282515e-27	2.32241623015976	0.84	0.347	2.99209781864671e-22	Neutrophils	Lmnb1
Spi1	6.45899370868622e-27	1.65084101235196	0.9	0.396	3.57731366555586e-22	Neutrophils	Spi1
Ifitm3	1.59370390005937e-26	1.28977419086503	0.91	0.416	8.82672905047881e-22	Neutrophils	Ifitm3
Gsn	3.39663724841018e-26	1.38367127733915	0.76	0.296	1.88122754003198e-21	Neutrophils	Gsn
Ets2	5.88434814398804e-26	2.79481832930289	0.7	0.25	3.25904621954778e-21	Neutrophils	Ets2
Ncf1	1.01952402420303e-25	1.27366284082037	0.87	0.381	5.64663380804851e-21	Neutrophils	Ncf1
Ifitm2	1.32706310649418e-24	1.64574585280722	0.93	0.429	7.34993901531801e-20	Neutrophils	Ifitm2
Csf2ra	2.66897682871487e-24	1.63781412770478	0.76	0.295	1.47821281658373e-19	Neutrophils	Csf2ra
Cybb	9.22290458709405e-24	1.97661016259513	0.72	0.351	5.10810570556204e-19	Neutrophils	Cybb
Lst1	2.70575434822154e-23	2.44884116931855	0.63	0.209	1.4985820457625e-18	Neutrophils	Lst1
Lilr4b	3.6795173820988e-23	1.06094221490069	0.61	0.191	2.03790070207542e-18	Neutrophils	Lilr4b
Tlr2	4.16021975529681e-23	3.01026694264379	0.51	0.148	2.30413771147114e-18	Neutrophils	Tlr2
Mxd1	4.287053787771e-23	2.04823170761117	0.87	0.459	2.37438474035697e-18	Neutrophils	Mxd1
Fcer1g	4.86678711839904e-23	1.15862755020435	0.98	0.574	2.69547004552531e-18	Neutrophils	Fcer1g
Cyba	7.71837978230816e-23	1.1835793591354	0.91	0.842	4.27482464243138e-18	Neutrophils	Cyba
Tkt	7.87630292179527e-23	2.01578378159335	0.75	0.555	4.36229037323631e-18	Neutrophils	Tkt
R3hdm4	7.23395466778868e-22	1.73985720399482	0.74	0.318	4.00652579275476e-17	Neutrophils	R3hdm4
Sorl1	1.40076958743158e-21	2.38021366275177	0.76	0.295	7.75816235998978e-17	Neutrophils	Sorl1
Ap3s1	1.82706449194342e-21	1.83011874503543	0.7	0.307	1.01191966886286e-16	Neutrophils	Ap3s1
Glipr2	6.41235375798855e-21	1.64380166604997	0.65	0.224	3.55148212886196e-16	Neutrophils	Glipr2
Triobp	7.0001919736078e-21	1.88881551653445	0.55	0.177	3.87705632458268e-16	Neutrophils	Triobp
Tyrobp	8.21499463988189e-21	1.33569592930795	0.99	0.573	4.54987478129859e-16	Neutrophils	Tyrobp
Tfdp1	1.21959316044868e-20	2.0133344480024	0.52	0.166	6.75471671914504e-16	Neutrophils	Tfdp1
Arhgdib	1.31073629328037e-20	1.61926903494923	0.86	0.841	7.25951296033335e-16	Neutrophils	Arhgdib
Gmfg	1.47632903665767e-20	1.36660664937229	0.92	0.599	8.17664836952851e-16	Neutrophils	Gmfg
Npepps	1.92052878833609e-20	1.44669647654237	0.6	0.203	1.06368486941994e-15	Neutrophils	Npepps
Ostf1	2.19402914723026e-19	1.20155292560313	0.88	0.677	1.21516304319348e-14	Neutrophils	Ostf1
Nudt4	3.89387485884467e-19	1.973669791555	0.58	0.204	2.15662259057112e-14	Neutrophils	Nudt4
Vasp	4.94992961012934e-19	1.41097675122262	0.92	0.611	2.74151851457013e-14	Neutrophils	Vasp
Cpne3	5.89354571767324e-19	1.69405817302443	0.61	0.237	3.26414029573333e-14	Neutrophils	Cpne3
Plscr1	8.4759740929631e-19	1.53003355315913	0.55	0.193	4.69441825138762e-14	Neutrophils	Plscr1
Marcksl1	1.53919902134984e-18	1.55030730481466	0.72	0.275	8.52485377974607e-14	Neutrophils	Marcksl1
Vamp5	1.83563200977689e-18	1.49211279373476	0.51	0.158	1.01666478861493e-13	Neutrophils	Vamp5
Flot1	2.02700153951945e-18	1.59187594711714	0.57	0.188	1.12265480266285e-13	Neutrophils	Flot1
Grina	1.07976971079421e-17	1.8497097676774	0.72	0.33	5.98030454323375e-13	Neutrophils	Grina
Vsir	1.48338631373374e-17	1.40631036170342	0.74	0.339	8.21573509861434e-13	Neutrophils	Vsir
Ero1l	5.9581255554701e-17	1.44719801909457	0.51	0.18	3.29990783889711e-12	Neutrophils	Ero1l
Ppp1r2	8.90590944560452e-17	1.61092353166862	0.74	0.356	4.93253794644806e-12	Neutrophils	Ppp1r2
Hmgb2	8.99647098261939e-17	1.4966424809868	0.83	0.723	4.98269545372375e-12	Neutrophils	Hmgb2
Anxa11	1.55682590145628e-16	1.51597562942943	0.61	0.24	8.62248025521563e-12	Neutrophils	Anxa11
Gyg	2.00590421879966e-16	1.5386837498726	0.59	0.239	1.11097005158219e-11	Neutrophils	Gyg
Hjurp	2.22452983000376e-16	1.44659929870711	0.52	0.189	1.23205584634758e-11	Neutrophils	Hjurp
Fgr	2.3188823636847e-16	2.02557125758437	0.55	0.202	1.28431299712677e-11	Neutrophils	Fgr
Hck	2.34737635549504e-16	1.17205864363513	0.66	0.272	1.30009439449093e-11	Neutrophils	Hck
Mapk3	2.66388781946744e-16	1.78051611471173	0.56	0.217	1.47539426881204e-11	Neutrophils	Mapk3
Gpsm3	3.64296145372666e-16	1.45935246878643	0.81	0.471	2.01765420114651e-11	Neutrophils	Gpsm3
Jdp2	3.84758718406107e-16	1.38593108400997	0.55	0.193	2.13098616189222e-11	Neutrophils	Jdp2
Sem1	5.02773341416232e-16	1.16279384594304	0.82	0.671	2.7846101514338e-11	Neutrophils	Sem1
Ugp2	5.10834663695476e-16	1.80680831115967	0.52	0.193	2.82925778487739e-11	Neutrophils	Ugp2
Lta4h	6.05793532673543e-16	1.76851012086926	0.57	0.251	3.35518748071242e-11	Neutrophils	Lta4h
Eif4ebp1	6.83874500856907e-16	1.5473667085841	0.53	0.187	3.78763892299598e-11	Neutrophils	Eif4ebp1
Tspo	7.50769450384312e-16	1.00437168947417	0.86	0.732	4.15813660095351e-11	Neutrophils	Tspo
Stx11	8.97581240771801e-16	1.79722657238316	0.54	0.202	4.97125370201462e-11	Neutrophils	Stx11
Rab24	2.1360662615704e-15	1.52629798930278	0.56	0.207	1.18306029897076e-10	Neutrophils	Rab24
Cdk2ap2	7.2230402076427e-15	1.42368571576982	0.9	0.573	4.00048081900291e-10	Neutrophils	Cdk2ap2
Tnfrsf1a	7.7516814898063e-15	1.97976391101484	0.67	0.3	4.29326879312922e-10	Neutrophils	Tnfrsf1a
Trib1	1.02244660256577e-14	1.66768362038267	0.68	0.324	5.66282050831054e-10	Neutrophils	Trib1
Scp2	1.21231201956992e-14	1.4834967749694	0.68	0.416	6.71439012038803e-10	Neutrophils	Scp2
Pgp	1.67412615250273e-14	1.6496478446072	0.52	0.214	9.27214769563636e-10	Neutrophils	Pgp
Il1b	1.70127111104449e-14	2.80409371588403	0.67	0.347	9.42249004851989e-10	Neutrophils	Il1b
Fbxl5	1.77998555021881e-14	2.38735496636619	0.5	0.199	9.8584499698869e-10	Neutrophils	Fbxl5
Nadk	2.43609625919186e-14	1.45862450786946	0.69	0.329	1.34923191315341e-09	Neutrophils	Nadk
Dgat1	3.66298142951982e-14	1.33197971810011	0.71	0.347	2.02874226473955e-09	Neutrophils	Dgat1
1810037I17Rik	4.47950522861413e-14	1.36685397934766	0.72	0.463	2.48097397086794e-09	Neutrophils	1810037I17Rik
Cdkn2d	7.50733928456092e-14	1.09825376234072	0.59	0.254	4.15793986275407e-09	Neutrophils	Cdkn2d
Ccnd3	2.61899453445287e-13	1.0075692606092	0.77	0.529	1.45053012290672e-08	Neutrophils	Ccnd3
Gng5	3.00347380494399e-13	1.04386452637684	0.83	0.734	1.66347396686823e-08	Neutrophils	Gng5
S100a6	5.52948553063616e-13	2.04525003074163	0.79	0.493	3.06250556114283e-08	Neutrophils	S100a6
Pirb	9.3063524044203e-13	1.5260594235941	0.6	0.271	5.15432327918819e-08	Neutrophils	Pirb
Nfam1	1.30782738302245e-12	1.8899217426549	0.52	0.212	7.24340196086984e-08	Neutrophils	Nfam1
Cyb5r4	1.57047774197139e-12	1.28644949398508	0.59	0.268	8.69809097390856e-08	Neutrophils	Cyb5r4
Rab5if	1.79647606097375e-12	1.10852925808325	0.78	0.503	9.94978266370314e-08	Neutrophils	Rab5if
App	2.46771671357113e-12	1.25669810647015	0.53	0.203	1.36674490181137e-07	Neutrophils	App
Slfn2	3.66101388699061e-12	1.10863158244346	0.76	0.434	2.02765254130975e-07	Neutrophils	Slfn2
Lyst	5.54520632295798e-12	1.53399685259766	0.64	0.295	3.07121252197028e-07	Neutrophils	Lyst
Asnsd1	6.31117128327047e-12	1.28338924569648	0.51	0.205	3.49544221523935e-07	Neutrophils	Asnsd1
Sp140	6.44394520875857e-12	1.19072795466527	0.66	0.353	3.56897905387093e-07	Neutrophils	Sp140
Ccrl2	6.48075965793039e-12	2.64574407447442	0.6	0.301	3.58936873654475e-07	Neutrophils	Ccrl2
Atp6v1e1	1.0248512329173e-11	1.27559074978013	0.68	0.386	5.67613855351247e-07	Neutrophils	Atp6v1e1
Card19	2.15352424427775e-11	1.95688440732254	0.53	0.235	1.19272940269323e-06	Neutrophils	Card19
Unc119	2.53737379838956e-11	1.12564213343357	0.57	0.255	1.40532447823806e-06	Neutrophils	Unc119
Rgs19	3.60549977415245e-11	1.47519046816835	0.51	0.225	1.99690604991433e-06	Neutrophils	Rgs19
Degs1	6.89279669295748e-11	1.13607580473369	0.67	0.362	3.8175754483945e-06	Neutrophils	Degs1
Myo1f	8.94217710324835e-11	1.45886989432262	0.63	0.312	4.9526247886341e-06	Neutrophils	Myo1f
Atg3	1.29105437842866e-10	1.29248695534431	0.72	0.385	7.15050467492711e-06	Neutrophils	Atg3
Lamtor4	1.47569617806324e-10	1.30233759561816	0.6	0.363	8.17314328220325e-06	Neutrophils	Lamtor4
Mcl1	3.36146017539058e-10	1.27329392099874	0.96	0.772	1.86174471814007e-05	Neutrophils	Mcl1
Aprt	4.38809966152198e-10	1.28566533091516	0.63	0.391	2.43034899753395e-05	Neutrophils	Aprt
AB124611	4.95039429522502e-10	1.41612531367042	0.54	0.247	2.74177588041037e-05	Neutrophils	AB124611
Pgam1	5.24745864358868e-10	1.30792342280833	0.66	0.46	2.90630496975159e-05	Neutrophils	Pgam1
Stmn1	8.81790354949907e-10	1.16826335018352	0.52	0.265	4.88379588089006e-05	Neutrophils	Stmn1
Fes	1.04319492096687e-09	1.04042834858192	0.54	0.243	5.77773506977503e-05	Neutrophils	Fes
Nfkbiz	3.08958429069492e-09	1.27907706337992	0.79	0.504	0.000171116625940138	Neutrophils	Nfkbiz
Fth1	3.63634472002285e-09	1.37143336413522	1	0.98	0.000201398952318465	Neutrophils	Fth1
Arrb2	3.72997910568845e-09	1.11487687586551	0.53	0.247	0.000206584892768555	Neutrophils	Arrb2
Cdc42ep3	1.20322150995434e-08	1.24920038560991	0.56	0.263	0.000666404233288211	Neutrophils	Cdc42ep3
Rnaseh2c	1.66182171400845e-08	1.0079306012436	0.62	0.372	0.000920399956303581	Neutrophils	Rnaseh2c
Sat1	3.5199367435641e-08	1.06880901344558	0.84	0.575	0.00194951696542298	Neutrophils	Sat1
Litaf	4.64768630567624e-08	1.17877625650278	0.81	0.49	0.00257412106039878	Neutrophils	Litaf
Atxn10	7.94124874856009e-08	1.04228754791028	0.54	0.28	0.00439826061939001	Neutrophils	Atxn10
Tpd52	9.13306428283585e-08	2.05011528114345	0.59	0.376	0.00505834765304863	Neutrophils	Tpd52
Sod2	1.11715546526403e-07	1.37200273673425	0.61	0.388	0.00618736554436486	Neutrophils	Sod2
Adipor1	8.06867998762043e-07	1.39345646762	0.59	0.346	0.0446883841114357	Neutrophils	Adipor1
Rhog	8.88463515078634e-07	1.4936966215563	0.71	0.466	0.0492075517826301	Neutrophils	Rhog
Ehd1	3.90949736701642e-06	1.0986808397136	0.58	0.341	0.216527511672205	Neutrophils	Ehd1
Cd44	4.00946165598627e-06	1.27716966448611	0.71	0.476	0.2220640338168	Neutrophils	Cd44
Tmed3	6.6904705541511e-06	1.06461411926412	0.51	0.327	0.370551711641659	Neutrophils	Tmed3
Atp6v0d1	8.30902743694886e-06	1.03998406701435	0.58	0.36	0.460195484595413	Neutrophils	Atp6v0d1
Cox17	3.92572051361526e-05	1.22566683560357	0.55	0.342	1	Neutrophils	Cox17
Fam32a	4.50993576165256e-05	1.28923939187888	0.59	0.392	1	Neutrophils	Fam32a
Pde4b	0.000104146483524852	1.0593113078459	0.66	0.454	1	Neutrophils	Pde4b
Ndel1	0.000296503796205237	1.49410560884437	0.62	0.445	1	Neutrophils	Ndel1
Zyx	0.000581228566959431	1.08316060601237	0.67	0.464	1	Neutrophils	Zyx
Resf1	0.00130039449366143	1.24154676670806	0.64	0.466	1	Neutrophils	Resf1
Dusp1	0.00152639502300997	1.36628740395598	0.7	0.645	1	Neutrophils	Dusp1
Snx18	0.00514524395598505	1.02035030380928	0.54	0.377	1	Neutrophils	Snx18
Cyp11a1	0	8.14203253070817	0.99	0.008	0	Basophils	Cyp11a1
Cd200r3	0	10.6053775013697	0.85	0.002	0	Basophils	Cd200r3
Fcer1a	0	6.56087469306845	0.82	0.006	0	Basophils	Fcer1a
Ms4a2	1.29713269728522e-275	7.90249228285056	0.73	0.005	7.1841694439142e-271	Basophils	Ms4a2
Il6	1.36927806370817e-257	8.07150329476213	0.89	0.024	7.58374655584768e-253	Basophils	Il6
Mcpt8	5.37351006874179e-241	8.22281734061524	0.7	0.009	2.97611855157264e-236	Basophils	Mcpt8
Gata2	3.30218283409827e-232	6.15613740572031	0.84	0.025	1.82891396266533e-227	Basophils	Gata2
Cpa3	3.33598521113258e-230	5.14499456401352	0.72	0.012	1.84763540918578e-225	Basophils	Cpa3
Hgf	6.06584593952181e-192	8.66087355695599	0.52	0.004	3.35956877360416e-187	Basophils	Hgf
Csrp3	2.77215889527308e-189	7.43899490274004	0.5	0.003	1.535360204147e-184	Basophils	Csrp3
Rab44	8.77673940249191e-180	5.73434088527922	0.81	0.041	4.86099711807014e-175	Basophils	Rab44
Csf1	8.73325996374498e-151	6.99683666572142	0.61	0.023	4.83691603092016e-146	Basophils	Csf1
Hdc1	5.28124411460142e-150	5.64224311723349	0.99	0.111	2.925017052872e-145	Basophils	Hdc
Aqp9	5.73964902229297e-147	6.04563983648477	0.51	0.012	3.17890461099696e-142	Basophils	Aqp9
Itga2b	1.32005493517306e-144	3.33800475229626	0.54	0.016	7.31112425845599e-140	Basophils	Itga2b
Klf5	8.44466673977753e-142	6.45609922762866	0.61	0.026	4.67707867382578e-137	Basophils	Klf5
Slc18a2	1.1743591930461e-137	6.57763998402854	0.51	0.015	6.50418839068585e-133	Basophils	Slc18a2
Ifitm1	1.24716557180731e-126	4.67511323049184	0.99	0.138	6.9074265194548e-122	Basophils	Ifitm1
Acod11	1.15631636298439e-121	4.95238138225448	0.73	0.058	6.40425817638904e-117	Basophils	Acod1
Cdh1	9.7809325204264e-121	5.46043322234086	0.55	0.026	5.41716947643816e-116	Basophils	Cdh1
Cd631	2.99051361235994e-117	4.0961037912676	0.95	0.129	1.65629596420555e-112	Basophils	Cd63
Ccl9	5.05387408827939e-108	5.30401464455304	0.93	0.146	2.79908816379354e-103	Basophils	Ccl9
Lilr4b1	1.02060900389089e-104	5.37433961742528	0.95	0.173	5.6526429680497e-100	Basophils	Lilr4b
Ccl3	7.15312158194256e-97	5.75660346842276	0.98	0.217	3.96175638815889e-92	Basophils	Ccl3
Nlrp3	1.78619500443594e-95	4.96490086205958	0.86	0.139	9.89284103206848e-91	Basophils	Nlrp3
Cyp4f18	2.72842474252924e-95	4.10767477129089	0.9	0.156	1.51113804364982e-90	Basophils	Cyp4f18
Osm	1.90349927133071e-94	5.37025297538999	0.86	0.141	1.05425307142651e-89	Basophils	Osm
Ccr1	2.14480800494616e-83	3.60129781460056	0.64	0.069	1.18790191353943e-78	Basophils	Ccr1
Emilin2	1.56219873316761e-81	3.65075068659682	0.88	0.172	8.65223768364883e-77	Basophils	Emilin2
Il18rap	1.14040159062583e-79	3.58258982313973	0.78	0.122	6.31611420968115e-75	Basophils	Il18rap
Ccl6	4.85657404619191e-77	5.00829487514093	0.85	0.185	2.68981353548339e-72	Basophils	Ccl6
Gzmb	1.09735271739317e-76	4.16432323802128	0.84	0.16	6.07768802528205e-72	Basophils	Gzmb
Ier3	2.23233663363288e-72	5.20377313430743	0.87	0.216	1.23637964453757e-67	Basophils	Ier3
Ccl4	1.93937813996013e-70	4.66497368866487	0.98	0.344	1.07412458281692e-65	Basophils	Ccl4
Stx3	1.07580505506039e-68	4.45973657267116	0.51	0.053	5.95834629745195e-64	Basophils	Stx3
Csf2rb2	1.62557933975731e-67	4.12710037356162	0.68	0.109	9.00327117324584e-63	Basophils	Csf2rb2
Cd91	1.43110346304936e-66	3.37964781075111	0.98	0.392	7.92616653009887e-62	Basophils	Cd9
Prkd3	6.30084441495525e-66	4.41105275460505	0.77	0.164	3.48972267922296e-61	Basophils	Prkd3
Csf2rb	4.8969535648017e-62	3.99203022344233	0.91	0.286	2.71217773186542e-57	Basophils	Csf2rb
Tax1bp1	7.19799986607277e-59	3.34216146075234	1	0.681	3.98661222582441e-54	Basophils	Tax1bp1
Alox5ap1	3.03484421685139e-55	2.46668739538803	0.98	0.392	1.68084846950314e-50	Basophils	Alox5ap
Hacd4	7.7062025305562e-54	3.50621402787623	0.58	0.096	4.26808027154855e-49	Basophils	Hacd4
Srgn	9.30813851948787e-52	2.11829596817446	1	0.919	5.15531251901836e-47	Basophils	Srgn
Furin	1.19311807598192e-50	3.94348176474708	0.8	0.233	6.60808446382585e-46	Basophils	Furin
Nfkbiz1	1.022321457398e-49	2.78371578974464	0.95	0.496	5.66212739179881e-45	Basophils	Nfkbiz
Cks2	1.21415168890071e-49	4.30614281403131	0.87	0.347	6.72457912897658e-45	Basophils	Cks2
Frmd4b	4.09016840572153e-49	3.95602891855963	0.56	0.1	2.26533977150887e-44	Basophils	Frmd4b
Nedd4	4.26076201819557e-48	3.08468092489791	0.81	0.257	2.35982304377761e-43	Basophils	Nedd4
Egr1	1.78550457697437e-47	3.64606424712727	0.76	0.215	9.88901709957256e-43	Basophils	Egr1
Plk3	4.1944798851295e-47	3.61556626749682	0.71	0.19	2.32311268437898e-42	Basophils	Plk3
Gsr1	1.11060658893927e-46	2.40703676360429	0.9	0.339	6.15109459284014e-42	Basophils	Gsr
Gstm1	3.61154511909035e-46	4.15375867286008	0.55	0.104	2.00025426420819e-41	Basophils	Gstm1
Fxyd5	3.70908953814452e-46	2.06524969985661	0.98	0.725	2.05427924070134e-41	Basophils	Fxyd5
Ddit4	6.05729387280803e-46	3.8244538598891	0.59	0.123	3.35483221145473e-41	Basophils	Ddit4
Lat2	2.31497977455489e-45	3.26252615095365	0.72	0.208	1.28215154813723e-40	Basophils	Lat2
Klf7	6.16462485544957e-45	3.27602318158564	0.7	0.185	3.41427747619075e-40	Basophils	Klf7
Neat1	6.48424440391681e-45	3.12662602739218	0.97	0.684	3.59129876310933e-40	Basophils	Neat1
Padi2	7.47956873961431e-44	3.36416488956496	0.57	0.115	4.14255914643539e-39	Basophils	Padi2
Plek	1.70080589705448e-43	3.02411004782878	0.94	0.503	9.41991346083622e-39	Basophils	Plek
Cebpb1	1.24112539755443e-42	2.4113179277584	0.97	0.562	6.87397301435519e-38	Basophils	Cebpb
Syne11	3.60268725722273e-41	3.26136615157613	0.63	0.158	1.99534833741281e-36	Basophils	Syne1
Itk	5.18278804946134e-41	2.69710620647502	0.81	0.268	2.87048716119416e-36	Basophils	Itk
Jund	9.72612611951859e-41	2.11391511970481	0.98	0.893	5.38681495129537e-36	Basophils	Jund
Actg1	7.73001665553421e-40	1.8999840295402	1	0.947	4.28126972466762e-35	Basophils	Actg1
H3f3b	8.86570263372924e-40	2.04342140728101	0.99	0.983	4.91026940369094e-35	Basophils	H3f3b
Nfkbia	1.59896645929971e-38	2.12461162590951	0.99	0.756	8.85587573483146e-34	Basophils	Nfkbia
Sytl3	1.26372795582692e-37	2.89300224210589	0.56	0.126	6.9991572833474e-33	Basophils	Sytl3
Mapkapk3	1.30390160091354e-37	2.87112204232678	0.69	0.217	7.22165901665966e-33	Basophils	Mapkapk3
Ptgs2	4.16909277243789e-37	3.31001282026124	0.61	0.151	2.30905203201473e-32	Basophils	Ptgs2
Rnf130	6.82272757878841e-36	2.1979496617516	0.86	0.408	3.77876766951196e-31	Basophils	Rnf130
Dhx40	1.16188338307354e-35	4.11884141940999	0.67	0.23	6.43509111715279e-31	Basophils	Dhx40
Igf1r	1.27103295414184e-35	2.86539343709654	0.57	0.138	7.03961601651456e-31	Basophils	Igf1r
Rgs1	1.69884034475275e-34	2.95385601682039	0.89	0.488	9.4090272494131e-30	Basophils	Rgs1
Gm20186	8.28265507509714e-34	3.90021039872611	0.51	0.119	4.58734851334255e-29	Basophils	Gm20186
Tec	1.7111767326427e-33	3.09690852441777	0.51	0.119	9.47735233374162e-29	Basophils	Tec
Trf	8.66383724583774e-32	2.96046661807632	0.61	0.185	4.79846625860723e-27	Basophils	Trf
Mpc2	4.79569683504607e-30	2.38413265778528	0.81	0.506	2.65609669209027e-25	Basophils	Mpc2
Ptpre	7.85477032985632e-30	2.03870540801918	0.79	0.354	4.35036454719092e-25	Basophils	Ptpre
Tyrobp1	1.66826423577852e-29	1.45107864118	0.96	0.574	9.23968146985935e-25	Basophils	Tyrobp
Srsf5	1.31061533327198e-28	2.10381438395644	0.94	0.753	7.25884302332686e-24	Basophils	Srsf5
Anxa12	1.4376920518632e-28	1.77510983385841	0.68	0.246	7.96265742924431e-24	Basophils	Anxa1
Grina1	1.69979484230382e-28	1.82050424170911	0.76	0.328	9.41431373409968e-24	Basophils	Grina
Zc3h12a	1.79849398492275e-28	2.31305115588271	0.74	0.327	9.96095893549463e-24	Basophils	Zc3h12a
Il1b1	8.20782805491856e-28	2.95901292202488	0.76	0.343	4.54590556821665e-23	Basophils	Il1b
Rabgef1	1.42218658700239e-27	3.06837417755888	0.52	0.152	7.87678041211272e-23	Basophils	Rabgef1
Ncf11	2.34035255773301e-27	2.19895427520185	0.8	0.385	1.29620426410043e-22	Basophils	Ncf1
Ddx5	3.11153208673446e-27	1.38403488318757	0.99	0.956	1.72332204623788e-22	Basophils	Ddx5
Tagln2	1.25635284240406e-26	1.5027144850532	0.93	0.669	6.95831021765486e-22	Basophils	Tagln2
Tnfaip8	1.78497068067e-26	2.00217899144198	0.87	0.506	9.88606011489078e-22	Basophils	Tnfaip8
Tnfaip3	1.83598273950926e-26	1.94357767067365	0.9	0.612	1.0168590402772e-21	Basophils	Tnfaip3
Sub1	2.22352525806686e-26	1.41409723858699	0.98	0.868	1.23149946418033e-21	Basophils	Sub1
Neurl3	2.54098061146493e-26	1.73903205742173	0.94	0.518	1.40732211165985e-21	Basophils	Neurl3
Pygl1	2.08767027132591e-25	2.59239933369839	0.51	0.152	1.15625617977385e-20	Basophils	Pygl
Pim1	2.82214262078975e-25	1.45609719184948	0.97	0.777	1.5630436905244e-20	Basophils	Pim1
Plp2	3.05482500634046e-25	2.76379451805726	0.54	0.176	1.69191482976167e-20	Basophils	Plp2
Smim3	3.98226221632996e-25	2.79940153595054	0.57	0.193	2.20557592851435e-20	Basophils	Smim3
Dnaja1	5.49246156563039e-25	1.91165062086755	0.93	0.787	3.04199983812439e-20	Basophils	Dnaja1
Ncf21	2.56918056590796e-23	1.63291302988542	0.73	0.307	1.42294065642812e-18	Basophils	Ncf2
Fcer1g1	1.96136755600094e-22	1.16137428978465	0.95	0.576	1.08630342089112e-17	Basophils	Fcer1g
Calm2	2.13108286933842e-22	1.49593040643258	0.91	0.72	1.18030024718308e-17	Basophils	Calm2
Os9	1.2588693856697e-21	2.07278968951577	0.71	0.377	6.97224809253164e-17	Basophils	Os9
Nabp1	1.35089952604211e-20	1.82544202528088	0.76	0.421	7.48195702498424e-16	Basophils	Nabp1
Lgals3	1.65324100855569e-19	1.02680534512508	0.82	0.39	9.1564753258857e-15	Basophils	Lgals3
Tgoln1	6.40143227085032e-19	1.91081181244614	0.73	0.439	3.54543326321045e-14	Basophils	Tgoln1
Jak2	1.92494588150361e-18	1.90798486871772	0.65	0.338	1.06613127647078e-13	Basophils	Jak2
Ftl1	2.99886329814189e-18	1.1976560777583	0.98	0.955	1.66092043767588e-13	Basophils	Ftl1
Fcgr31	3.40344743173943e-18	1.99047389701356	0.5	0.176	1.88499936006888e-13	Basophils	Fcgr3
Dnajb1	5.61382039405405e-18	2.87104790867117	0.7	0.437	3.10921442524684e-13	Basophils	Dnajb1
Ctsd	6.263498437097e-18	1.54463647252959	0.82	0.537	3.46903860938617e-13	Basophils	Ctsd
Dgat11	7.14835986794313e-18	1.70081272938827	0.68	0.349	3.9591191128603e-13	Basophils	Dgat1
Taldo11	8.73608170293041e-18	1.15811151965503	0.89	0.7	4.83847885116801e-13	Basophils	Taldo1
Rgs2	9.63391297844965e-18	2.29353089447557	0.83	0.591	5.33574270311434e-13	Basophils	Rgs2
Litaf1	1.55868888118724e-17	1.68051822657639	0.78	0.492	8.63279836845554e-13	Basophils	Litaf
Nfil3	2.90786153345084e-17	1.99704505258659	0.65	0.341	1.61051911030175e-12	Basophils	Nfil3
Gmfg1	6.46532458793407e-17	1.32603960401019	0.84	0.604	3.58082002302728e-12	Basophils	Gmfg
Zyx1	1.44047435366649e-15	1.61511877777227	0.72	0.462	7.97806720778185e-11	Basophils	Zyx
Samsn1	1.99657619729966e-15	1.2586451639424	0.78	0.5	1.10580372687442e-10	Basophils	Samsn1
Selenok	3.84156134475771e-15	1.03941953239583	0.89	0.745	2.12764875079406e-10	Basophils	Selenok
Etf1	6.05846803362463e-15	1.84743989372929	0.66	0.419	3.355482520423e-10	Basophils	Etf1
Rab11a	2.31485142294506e-14	1.97824164502088	0.63	0.379	1.28208046059812e-09	Basophils	Rab11a
Zeb2	4.17861853572156e-14	1.70779184489273	0.68	0.382	2.31432787600939e-09	Basophils	Zeb2
Vasp1	4.33330093341976e-14	1.19330867536384	0.82	0.616	2.39999872197453e-09	Basophils	Vasp
Fosb	4.45469404552813e-14	1.68500226456344	0.71	0.434	2.46723229711575e-09	Basophils	Fosb
Dapp1	7.87316584248439e-14	1.77072860165161	0.59	0.325	4.36055290185998e-09	Basophils	Dapp1
Sept11	3.21071802059344e-13	1.93927175777551	0.58	0.312	1.77825617570568e-08	Basophils	Sept11
Kdm6b	3.59897143925711e-13	1.34814980678469	0.86	0.622	1.99329033163255e-08	Basophils	Kdm6b
Fam107b	6.23937189689501e-13	1.51992809023423	0.76	0.563	3.4556761250953e-08	Basophils	Fam107b
Mapk14	6.71485956173107e-13	1.77778304708437	0.57	0.319	3.71902496826475e-08	Basophils	Mapk14
Sqstm1	7.3534491158425e-13	1.99834767148554	0.65	0.427	4.07270779280937e-08	Basophils	Sqstm1
Ripor2	8.97324414733154e-13	1.59454115829471	0.58	0.298	4.96983127099957e-08	Basophils	Ripor2
Runx1	9.10666285442224e-13	1.7414759069043	0.64	0.385	5.04372522192176e-08	Basophils	Runx1
Cd53	1.02968522318714e-12	1.01976048082438	0.82	0.708	5.702911608622e-08	Basophils	Cd53
Rap1b	1.16070286025746e-12	1.03766891636234	0.89	0.772	6.42855279153592e-08	Basophils	Rap1b
Cxcr4	2.76769339412936e-12	1.31690452285861	0.79	0.588	1.53288698633855e-07	Basophils	Cxcr4
Cd7	3.43810942770622e-12	1.09629997455606	0.63	0.332	1.90419690653509e-07	Basophils	Cd7
Csrnp1	4.41666790744073e-12	1.67382529954631	0.65	0.426	2.44617152053605e-07	Basophils	Csrnp1
Map2k3	6.54971847765742e-12	1.98162036897425	0.57	0.334	3.62756157885056e-07	Basophils	Map2k3
Man2b1	1.23423055504827e-11	1.10393152258735	0.72	0.506	6.83578592913487e-07	Basophils	Man2b1
Pfkp	3.49712111338508e-11	1.70540412242448	0.58	0.34	1.93688052864833e-06	Basophils	Pfkp
Ifrd1	1.02280338713453e-10	1.68804158131149	0.79	0.589	5.66479655964457e-06	Basophils	Ifrd1
Crlf2	4.5898702434846e-10	1.2816013610245	0.6	0.385	2.54209963435394e-05	Basophils	Crlf2
Fam129a	5.58442504749205e-10	1.67925947089921	0.53	0.319	3.09293381255347e-05	Basophils	Fam129a
Ppp3ca	7.13411579724529e-10	1.29081066452375	0.59	0.377	3.9512300343043e-05	Basophils	Ppp3ca
Ywhaz	8.00658229054293e-10	1.00368119292882	0.79	0.677	4.4344456016172e-05	Basophils	Ywhaz
Ap3s11	1.5173208545411e-09	1.62505253202142	0.51	0.317	8.40368155287589e-05	Basophils	Ap3s1
Gnai3	2.03324752197134e-09	1.55743367492541	0.54	0.345	0.000112611414004382	Basophils	Gnai3
Arl4c	2.4600903470479e-09	1.75051055093422	0.54	0.331	0.000136252103871248	Basophils	Arl4c
Atp6v0b	3.91532105554842e-09	1.05200751988308	0.73	0.587	0.000216850056661549	Basophils	Atp6v0b
Sell	3.94007031244147e-09	1.01673590915379	0.59	0.331	0.000218220794254571	Basophils	Sell
Cd69	1.33174908975782e-08	1.78006819586838	0.56	0.337	0.00073758923336237	Basophils	Cd69
Jun	3.04496747768773e-08	1.89108124553359	0.67	0.525	0.00168645523751735	Basophils	Jun
2410006H16Rik	4.28458003757912e-08	1.35213525100743	0.66	0.51	0.0023730146538132	Basophils	2410006H16Rik
Ikbkb	9.61292778778455e-08	1.29928742281532	0.64	0.474	0.00532412005526447	Basophils	Ikbkb
Snx181	9.66811071741367e-08	1.29113576069289	0.57	0.376	0.00535468312083956	Basophils	Snx18
Diaph1	1.78164404193922e-07	1.17000795604729	0.63	0.466	0.00986763552628036	Basophils	Diaph1
Atp11b	2.14414364123784e-07	1.30374811265155	0.59	0.421	0.0118753395569958	Basophils	Atp11b
Arhgap15	2.56245031359896e-07	1.22872208550926	0.59	0.42	0.0141921310618678	Basophils	Arhgap15
Ypel3	2.67300127403295e-07	1.03414805016005	0.63	0.472	0.0148044175562315	Basophils	Ypel3
Ctnnb1	5.67809349894966e-07	1.01640702157831	0.64	0.509	0.0314481208439327	Basophils	Ctnnb1
Scp21	7.28866192869633e-07	1.31336907726923	0.56	0.422	0.0403682540920846	Basophils	Scp2
Ppp2r5a	1.02130579233636e-06	1.01261847173931	0.63	0.518	0.0565650213085492	Basophils	Ppp2r5a
Srpk1	1.03997574691333e-06	1.19158538553036	0.55	0.409	0.0575990567427947	Basophils	Srpk1
Clint1	1.33814015980294e-06	1.17126479306338	0.62	0.493	0.0741128927506859	Basophils	Clint1
Trps1	5.44248339743588e-06	1.31256294164125	0.51	0.345	0.301431942966986	Basophils	Trps1
Mxd11	9.63327704826975e-06	1.27208881002851	0.59	0.474	0.53353904931842	Basophils	Mxd1
Herc1	1.01912553817158e-05	1.11965686153121	0.53	0.387	0.564442679316329	Basophils	Herc1
Kctd12	1.42706699242909e-05	1.94758389974448	0.56	0.462	0.79038105375685	Basophils	Kctd12
Nab1	1.44785560936738e-05	1.17472057471744	0.54	0.414	0.801894829248125	Basophils	Nab1
Dusp5	2.62876001124367e-05	1.22961324312691	0.65	0.568	1	Basophils	Dusp5
Taok3	3.47645258843271e-05	1.0574240657068	0.53	0.398	1	Basophils	Taok3
Sbno1	3.61928502644813e-05	1.27722939566537	0.54	0.454	1	Basophils	Sbno1
Rab7	6.26956541968442e-05	1.10453439309069	0.58	0.513	1	Basophils	Rab7
Ier2	0.000105691128632185	1.19563068157823	0.76	0.733	1	Basophils	Ier2
Ankrd12	0.000141790692097129	1.38705891335823	0.58	0.524	1	Basophils	Ankrd12
Nfkb1	0.00015045972292906	1.14242051920142	0.71	0.639	1	Basophils	Nfkb1
Mrpl33	0.000199720397008584	1.0225410241602	0.51	0.414	1	Basophils	Mrpl33
Kpna4	0.000357271635212845	1.03360398802712	0.54	0.452	1	Basophils	Kpna4
Map4k4	0.000794267593261191	1.0267565561715	0.58	0.487	1	Basophils	Map4k4
Gls	0.00123920583945167	1.05296650490057	0.56	0.495	1	Basophils	Gls
F13a1	2.26151948088465e-102	4.336415339843	0.69	0.063	1.25254256448797e-97	Monocyte derived cells	F13a1
Cd302	1.04952132649036e-101	3.93341796696068	0.76	0.083	5.81277386676685e-97	Monocyte derived cells	Cd302
Clec4a3	1.41401596050162e-101	3.7255314925066	0.85	0.109	7.83152739723821e-97	Monocyte derived cells	Clec4a3
Fcgr1	1.5456233426158e-96	4.22234034324266	0.64	0.056	8.56043488307761e-92	Monocyte derived cells	Fcgr1
Lrp1	8.609979127034e-94	3.57579129602446	0.78	0.093	4.76863693950778e-89	Monocyte derived cells	Lrp1
Csf1r	1.00589738081322e-90	3.32282125417238	0.88	0.134	5.57116264363403e-86	Monocyte derived cells	Csf1r
Mgst11	1.44330365379568e-86	3.28117074179393	0.8	0.113	7.99373728654739e-82	Monocyte derived cells	Mgst1
Fn1	1.66996878076947e-86	4.214287306529	0.7	0.082	9.24912209229172e-82	Monocyte derived cells	Fn1
Ms4a6d	3.996863150186e-84	3.89291151683958	0.69	0.084	2.21366265573052e-79	Monocyte derived cells	Ms4a6d
C31	8.95497556325912e-82	2.94557923065016	0.82	0.118	4.95971321571107e-77	Monocyte derived cells	C3
F10	2.67691304282014e-78	3.7564640101583	0.64	0.074	1.48260828876594e-73	Monocyte derived cells	F10
Hp1	3.54015245187706e-78	2.93289081710264	0.89	0.166	1.96071343547211e-73	Monocyte derived cells	Hp
Wfdc17	2.34869683554366e-77	2.77037508370406	0.83	0.137	1.30082574236585e-72	Monocyte derived cells	Wfdc17
Gpr141	6.46649119473812e-76	3.31848481101382	0.78	0.125	3.58146614820571e-71	Monocyte derived cells	Gpr141
Ifi204	4.83017699191039e-74	3.27554342877611	0.71	0.101	2.67519352696957e-69	Monocyte derived cells	Ifi204
Tgfbi	1.39690159553668e-73	3.42271797268689	0.85	0.177	7.73673948687989e-69	Monocyte derived cells	Tgfbi
Sirpb1c	9.09190098832125e-72	3.326056771651	0.67	0.092	5.03554936238172e-67	Monocyte derived cells	Sirpb1c
Fcgr32	3.02037871352773e-69	2.89799795778767	0.83	0.159	1.67283675048733e-64	Monocyte derived cells	Fcgr3
Clec4a1	2.55157545546696e-67	3.09273493392238	0.75	0.127	1.41319006601037e-62	Monocyte derived cells	Clec4a1
Ms4a6c	2.55622506941064e-67	3.04318110402646	0.9	0.24	1.41576525469308e-62	Monocyte derived cells	Ms4a6c
Pla2g7	1.64786711817235e-66	3.31974024488675	0.62	0.082	9.12671203399758e-62	Monocyte derived cells	Pla2g7
Gm9733	3.61717739316063e-65	3.65699905682378	0.52	0.056	2.00337369920201e-60	Monocyte derived cells	Gm9733
Ly6a21	6.14437129811335e-63	3.33422186605469	0.61	0.084	3.40306004346008e-58	Monocyte derived cells	Ly6a2
Bst1	7.15937530303648e-63	3.22609193709037	0.5	0.053	3.96522001158676e-58	Monocyte derived cells	Bst1
Klra2	6.39130681891127e-62	3.6198005985817	0.55	0.068	3.53982528165401e-57	Monocyte derived cells	Klra2
Ifitm31	4.19558053483179e-61	2.95972546930147	0.97	0.413	2.32372227921659e-56	Monocyte derived cells	Ifitm3
Gda1	4.53674431843656e-61	2.40826299538887	0.78	0.149	2.51267584076609e-56	Monocyte derived cells	Gda
Ccl61	1.34116472360362e-60	1.20346363821049	0.88	0.184	7.42804082167868e-56	Monocyte derived cells	Ccl6
Mcub	2.46214748920577e-59	3.23471067575571	0.64	0.103	1.36366038689661e-54	Monocyte derived cells	Mcub
Msrb11	4.33235332314099e-59	2.68544071862836	0.93	0.311	2.39947388802164e-54	Monocyte derived cells	Msrb1
Plod3	8.74143373716011e-59	3.12507341162164	0.64	0.104	4.84144307532613e-54	Monocyte derived cells	Plod3
Gm21188	1.77518450475835e-58	3.44523742876287	0.58	0.083	9.83185937960411e-54	Monocyte derived cells	Gm21188
Cd141	1.8643510950389e-58	2.84353951851629	0.83	0.205	1.0325708539873e-53	Monocyte derived cells	Cd14
Cybb1	9.79284897747651e-58	2.35490540123443	0.98	0.337	5.42376940617537e-53	Monocyte derived cells	Cybb
Lyz21	4.34437589777077e-57	3.61235647638379	0.99	0.542	2.40613259098034e-52	Monocyte derived cells	Lyz2
Ifitm61	2.36029132388106e-55	1.84535558200777	0.87	0.207	1.30724734973153e-50	Monocyte derived cells	Ifitm6
Cd300a	4.75455034860821e-54	2.37092605766553	0.88	0.227	2.63330771057666e-49	Monocyte derived cells	Cd300a
Ifi207	6.64542559993715e-54	3.12339132354637	0.65	0.118	3.68056896852519e-49	Monocyte derived cells	Ifi207
Igsf61	6.90955489510405e-54	2.45336930373632	0.82	0.189	3.82685697865338e-49	Monocyte derived cells	Igsf6
Lgals31	2.88092290823828e-53	2.72968584036019	0.95	0.383	1.59559915272777e-48	Monocyte derived cells	Lgals3
Tlr21	9.34772442234072e-53	2.52999636892089	0.7	0.138	5.17723717131341e-48	Monocyte derived cells	Tlr2
Plin2	1.14252292086198e-52	2.89738953611092	0.85	0.266	6.32786319719408e-48	Monocyte derived cells	Plin2
Nupr1	2.53111788099139e-52	2.97356409237478	0.59	0.094	1.40185963838708e-47	Monocyte derived cells	Nupr1
Ms4a4c	8.4392453846473e-52	2.85214781909405	0.85	0.253	4.67407605628691e-47	Monocyte derived cells	Ms4a4c
Smpdl3a	8.90923949280213e-51	2.69831148345455	0.9	0.337	4.93438229308846e-46	Monocyte derived cells	Smpdl3a
Hck1	9.13396353869128e-50	2.37018791326652	0.88	0.26	5.05884570590417e-45	Monocyte derived cells	Hck
Emilin21	7.98803767296137e-49	1.98864770735581	0.78	0.177	4.42417466516966e-44	Monocyte derived cells	Emilin2
Plac8	8.12886181983502e-49	2.70732764753018	0.95	0.561	4.50217011891563e-44	Monocyte derived cells	Plac8
Ctss	1.27537212127453e-48	2.24629985803642	0.97	0.532	7.06364849367899e-44	Monocyte derived cells	Ctss
Clec4e1	2.475296589448e-48	1.86036016174293	0.68	0.13	1.37094301606578e-43	Monocyte derived cells	Clec4e
Ccr2	4.90077388858287e-48	2.84991720078038	0.76	0.204	2.71429361819162e-43	Monocyte derived cells	Ccr2
Lst11	6.45252981156538e-48	2.42227424642374	0.78	0.201	3.57373363613549e-43	Monocyte derived cells	Lst1
BC028528	9.76422120823865e-48	2.7244354309207	0.7	0.153	5.40791391618298e-43	Monocyte derived cells	BC028528
Rras	1.13816186775247e-47	2.57968169199476	0.74	0.171	6.30370950454704e-43	Monocyte derived cells	Rras
Pirb1	2.21707219618809e-47	2.47032034968151	0.85	0.257	1.22792543585877e-42	Monocyte derived cells	Pirb
Ifitm21	1.77891218697079e-46	2.08896513931104	0.96	0.428	9.85250514753774e-42	Monocyte derived cells	Ifitm2
Ncf22	4.65868960177703e-46	2.02804254114852	0.9	0.298	2.58021523594421e-41	Monocyte derived cells	Ncf2
Fcer1g2	1.25235243524223e-45	1.93674199801988	0.97	0.575	6.93615396258909e-41	Monocyte derived cells	Fcer1g
Clec7a	9.23592230994186e-45	1.90150884212117	0.8	0.199	5.1153155713613e-40	Monocyte derived cells	Clec7a
Hmox1	1.2319139016661e-44	2.72216771055	0.56	0.099	6.82295514437769e-40	Monocyte derived cells	Hmox1
Idh1	1.47225547565932e-44	2.48490870593367	0.57	0.102	8.15408695193916e-40	Monocyte derived cells	Idh1
Cd68	5.53249036216642e-44	2.36256290132376	0.8	0.237	3.06416978708587e-39	Monocyte derived cells	Cd68
Hacd41	6.74754328024035e-44	2.36805726627628	0.56	0.097	3.73712684576112e-39	Monocyte derived cells	Hacd4
Gngt2	8.25801183227016e-44	2.69763096755664	0.85	0.283	4.57369985330283e-39	Monocyte derived cells	Gngt2
Prdx51	8.98577536401054e-44	2.4033891514245	0.95	0.579	4.97677168535724e-39	Monocyte derived cells	Prdx5
Cyp4f181	1.90202234883123e-43	1.79493569305151	0.73	0.165	1.05343507790017e-38	Monocyte derived cells	Cyp4f18
Pld4	2.03041829369229e-43	1.81748264017261	0.92	0.298	1.12454717196147e-38	Monocyte derived cells	Pld4
Gsr2	2.56619525128214e-43	1.9820059612655	0.91	0.339	1.42128723992261e-38	Monocyte derived cells	Gsr
Lrrc25	3.00632938341644e-43	2.71939544396246	0.57	0.109	1.66505552900519e-38	Monocyte derived cells	Lrrc25
Adssl1	7.7906103007957e-43	2.70359498410335	0.63	0.138	4.3148295150957e-38	Monocyte derived cells	Adssl1
Tpd521	1.01831537300079e-42	2.23862314290943	0.88	0.361	5.63993969336487e-38	Monocyte derived cells	Tpd52
Lamp1	4.78256851096029e-42	2.06418970090739	0.92	0.51	2.64882556979536e-37	Monocyte derived cells	Lamp1
Ccl91	4.83849031585433e-42	1.22619581336481	0.7	0.158	2.67979786143592e-37	Monocyte derived cells	Ccl9
Ctsc	5.36139018506613e-42	2.56467848022123	0.9	0.419	2.96940595399888e-37	Monocyte derived cells	Ctsc
Trem31	1.17187888707286e-41	1.91203141498742	0.53	0.087	6.49045121605304e-37	Monocyte derived cells	Trem3
Thbs1	1.23646830120093e-41	2.7137101683657	0.6	0.128	6.84817968620137e-37	Monocyte derived cells	Thbs1
Alox5ap2	2.21046848297015e-41	1.99841886447934	0.92	0.395	1.22426796929302e-36	Monocyte derived cells	Alox5ap
Naaa	3.3389372020364e-41	1.68438415662028	0.65	0.139	1.84927036934786e-36	Monocyte derived cells	Naaa
Ifi30	5.51134092783271e-40	1.93458956241891	0.94	0.439	3.05245617288014e-35	Monocyte derived cells	Ifi30
Ifi27l2a	5.52615695047275e-40	2.08408547756236	0.91	0.444	3.06066202701933e-35	Monocyte derived cells	Ifi27l2a
Gpx1	1.11502868742369e-39	1.55124930528795	1	0.697	6.17558638529613e-35	Monocyte derived cells	Gpx1
Fcgr2b	1.44462542721918e-39	2.38763089441574	0.66	0.157	8.00105792865342e-35	Monocyte derived cells	Fcgr2b
Chil31	4.61588615763e-39	1.92875469578978	0.6	0.131	2.55650854840338e-34	Monocyte derived cells	Chil3
Ap1s2	5.24330958877117e-39	2.29966853833786	0.72	0.194	2.90400701574091e-34	Monocyte derived cells	Ap1s2
Dok3	1.43892413241673e-38	2.26705905872308	0.59	0.122	7.96948130739006e-34	Monocyte derived cells	Dok3
Susd3	1.93021486835379e-38	2.46526050235452	0.55	0.11	1.06904950483775e-33	Monocyte derived cells	Susd3
Ftl11	2.25017641018678e-38	1.11147843953528	1	0.954	1.24626020478195e-33	Monocyte derived cells	Ftl1
Sirpa	2.54089259332134e-38	2.10548285173059	0.81	0.245	1.40727336281103e-33	Monocyte derived cells	Sirpa
Rnpep	3.86393404854486e-38	2.2763692255551	0.74	0.224	2.14003987278657e-33	Monocyte derived cells	Rnpep
Psap	4.7934488234005e-38	1.86350001452671	0.97	0.657	2.65485163084037e-33	Monocyte derived cells	Psap
Slfn5	5.00637099525269e-38	2.63834524551273	0.61	0.141	2.7727785757207e-33	Monocyte derived cells	Slfn5
Csf2ra1	7.65601259612002e-38	2.01217602922256	0.84	0.291	4.24028257636107e-33	Monocyte derived cells	Csf2ra
Cebpb2	1.26538803167415e-37	1.91726225192463	0.94	0.564	7.00835161342729e-33	Monocyte derived cells	Cebpb
Samhd1	2.95019631674968e-37	1.80861522939574	0.96	0.618	1.63396623003181e-32	Monocyte derived cells	Samhd1
Asah1	5.29112701485103e-37	2.16464060686475	0.8	0.283	2.93049069717524e-32	Monocyte derived cells	Asah1
Ctsa	1.27219702244245e-36	1.95958341814688	0.86	0.342	7.04606320879753e-32	Monocyte derived cells	Ctsa
Mcemp11	1.22611882935095e-35	1.61521378373294	0.73	0.193	6.79085913636023e-31	Monocyte derived cells	Mcemp1
Pnp	1.85170137155444e-35	2.24458294003946	0.85	0.398	1.02556480463542e-30	Monocyte derived cells	Pnp
Eif4ebp11	2.36084414916139e-35	2.16000085457526	0.67	0.179	1.30755353201304e-30	Monocyte derived cells	Eif4ebp1
Lyn	2.98405196817003e-35	1.89637243680007	0.89	0.369	1.65271718257097e-30	Monocyte derived cells	Lyn
Slfn1	3.1306835333696e-35	2.05975328843793	0.5	0.092	1.73392907495675e-30	Monocyte derived cells	Slfn1
Abi3	4.54937573257131e-35	2.53298182716111	0.65	0.168	2.51967174948462e-30	Monocyte derived cells	Abi3
Nfam11	7.31410355477314e-35	1.94001013969279	0.72	0.201	4.0509162538111e-30	Monocyte derived cells	Nfam1
Ctsb	1.22945795759435e-34	1.81052152782778	0.95	0.515	6.8093528981363e-30	Monocyte derived cells	Ctsb
Cyba1	1.53477262527768e-34	1.29308037558745	0.97	0.838	8.50033818510042e-30	Monocyte derived cells	Cyba
Il6ra	1.60659892293342e-34	2.06057695645179	0.67	0.173	8.89814813466673e-30	Monocyte derived cells	Il6ra
Ltb4r11	3.1397475235415e-34	2.14417741203321	0.52	0.103	1.73894916591346e-29	Monocyte derived cells	Ltb4r1
Tmem38b	1.50619435616065e-33	2.80827325945326	0.5	0.106	8.34205744159577e-29	Monocyte derived cells	Tmem38b
Slc11a1	2.0677097954807e-33	2.32044876035862	0.5	0.102	1.14520107022699e-28	Monocyte derived cells	Slc11a1
Npc2	4.35247319655379e-33	1.65278219915949	0.92	0.683	2.41061727991132e-28	Monocyte derived cells	Npc2
Cd300c2	4.6452016666736e-33	2.48041739475421	0.64	0.169	2.57274494308717e-28	Monocyte derived cells	Cd300c2
Spi11	6.82759280977598e-33	1.55272291658285	0.93	0.395	3.78146227769442e-28	Monocyte derived cells	Spi1
Sat11	1.74317360009284e-32	2.02973815310894	0.95	0.569	9.65456698411421e-28	Monocyte derived cells	Sat1
Capg	3.78134751907333e-32	2.00520268001184	0.78	0.3	2.09429932343876e-27	Monocyte derived cells	Capg
Ggh	3.79286885971042e-32	2.07507361564829	0.66	0.186	2.10068041795062e-27	Monocyte derived cells	Ggh
Hexa	3.88360889882719e-32	1.92085874488583	0.79	0.314	2.15093678861544e-27	Monocyte derived cells	Hexa
Ly6c2	6.74586087501042e-32	2.19854501934955	0.78	0.299	3.73619504562452e-27	Monocyte derived cells	Ly6c2
Itgam1	7.22636311155184e-32	1.84303460451689	0.7	0.208	4.00232120933299e-27	Monocyte derived cells	Itgam
Plxnb2	8.14756962434989e-32	2.36158514289747	0.54	0.123	4.51253143644619e-27	Monocyte derived cells	Plxnb2
Ly86	8.47996825376782e-32	1.64222976577442	0.85	0.317	4.69663041734931e-27	Monocyte derived cells	Ly86
Xdh	2.08322381405083e-31	2.06292640884365	0.61	0.16	1.15379350941205e-26	Monocyte derived cells	Xdh
Itm2b	2.30035226444708e-31	1.05387156400286	0.98	0.898	1.27405010166401e-26	Monocyte derived cells	Itm2b
Mpeg1	2.67065967789003e-31	1.21332563360221	0.81	0.246	1.47914486259939e-26	Monocyte derived cells	Mpeg1
Scarb1	2.87419559417373e-31	2.38784507156555	0.54	0.125	1.59187322983312e-26	Monocyte derived cells	Scarb1
Ncf41	3.75974415053055e-31	1.87690123284849	0.84	0.344	2.08233429777134e-26	Monocyte derived cells	Ncf4
Rassf4	5.20681841258048e-31	2.0129015305118	0.72	0.228	2.8837963778077e-26	Monocyte derived cells	Rassf4
App1	5.75920783564599e-31	1.79274822799219	0.67	0.196	3.18973725977253e-26	Monocyte derived cells	App
Ms4a6b	5.91150402966462e-31	1.66686806402781	0.9	0.403	3.27408650682975e-26	Monocyte derived cells	Ms4a6b
Napsa	7.37017048528779e-31	1.53756887335917	0.93	0.455	4.08196892327664e-26	Monocyte derived cells	Napsa
Nadk1	9.80400301703147e-31	1.92611070692683	0.83	0.322	5.42994707098288e-26	Monocyte derived cells	Nadk
S100a4	1.05531406101796e-30	1.6041806409257	0.88	0.37	5.844856926948e-26	Monocyte derived cells	S100a4
Ctsz	1.05753844818237e-30	1.63972130457192	0.92	0.503	5.85717669525807e-26	Monocyte derived cells	Ctsz
Pkm1	1.10677102709109e-30	1.54667222014976	0.95	0.645	6.12985133354398e-26	Monocyte derived cells	Pkm
Aldh21	1.82253685029992e-30	1.47797286521305	0.85	0.327	1.00941203453861e-25	Monocyte derived cells	Aldh2
Fgr1	3.28083731246414e-30	2.27116391235484	0.65	0.196	1.81709174550826e-25	Monocyte derived cells	Fgr
Taldo12	5.25791314192227e-30	1.31238006558056	0.97	0.696	2.91209519365365e-25	Monocyte derived cells	Taldo1
S100a61	7.2855536289024e-30	1.63405881735086	0.88	0.488	4.0351038773676e-25	Monocyte derived cells	S100a6
Erp29	2.81975041277111e-29	1.5413374558928	0.9	0.558	1.56171876611328e-24	Monocyte derived cells	Erp29
Tmem51	4.09041097793448e-29	2.35715864819166	0.53	0.129	2.26547412012901e-24	Monocyte derived cells	Tmem51
Tyrobp2	4.57596556803366e-29	1.35903627504919	0.95	0.575	2.53439852985544e-24	Monocyte derived cells	Tyrobp
Grn	6.35839209472789e-29	1.45885623996382	0.79	0.304	3.52159546166504e-24	Monocyte derived cells	Grn
Plbd1	7.11704406180135e-29	1.38284541303554	0.8	0.256	3.94177485362868e-24	Monocyte derived cells	Plbd1
Ctsh	7.85245031538062e-29	1.41747653359752	0.9	0.397	4.34907960717356e-24	Monocyte derived cells	Ctsh
Metrnl	1.36047401630006e-28	1.854775772141	0.69	0.216	7.53498533927791e-24	Monocyte derived cells	Metrnl
Atf3	2.10168960893404e-28	1.85477658831339	0.76	0.261	1.16402078990812e-23	Monocyte derived cells	Atf3
Lamp2	2.31396961584043e-28	1.75643063469797	0.8	0.372	1.28159207173322e-23	Monocyte derived cells	Lamp2
Coro1a	4.70407124942938e-28	1.06345252473755	0.97	0.844	2.60534986149646e-23	Monocyte derived cells	Coro1a
Gyg1	6.75049280698987e-28	2.19381499696354	0.68	0.234	3.73876044115134e-23	Monocyte derived cells	Gyg
Arpc1b	9.34865731287396e-28	1.08218775278798	0.96	0.833	5.17775385273524e-23	Monocyte derived cells	Arpc1b
Irf5	1.85643604486717e-27	1.7784676556109	0.72	0.256	1.02818710344968e-22	Monocyte derived cells	Irf5
Prkcd	2.13065685422718e-27	1.49034464876394	0.88	0.405	1.18006429871372e-22	Monocyte derived cells	Prkcd
Ethe11	2.32763499285134e-27	2.06650620371677	0.59	0.168	1.28916064079071e-22	Monocyte derived cells	Ethe1
Gm45153	2.43027279982379e-27	1.8701255927835	0.63	0.184	1.34600659018241e-22	Monocyte derived cells	Gm45153
Pgd1	3.4718869100852e-27	1.94132905639064	0.67	0.238	1.92290456515069e-22	Monocyte derived cells	Pgd
Zeb21	8.3924113802687e-27	1.44094350747602	0.89	0.371	4.64813704296182e-22	Monocyte derived cells	Zeb2
Rnf149	1.22342871570804e-26	1.61419095072799	0.56	0.148	6.775959941949e-22	Monocyte derived cells	Rnf149
Aprt1	1.35897357424618e-26	1.95118731732884	0.81	0.381	7.52667514096245e-22	Monocyte derived cells	Aprt
Tkt1	1.44087739525953e-26	1.41494694015636	0.93	0.545	7.98029945364492e-22	Monocyte derived cells	Tkt
Cndp2	2.40855364211853e-26	2.14245202031349	0.61	0.191	1.33397743468735e-21	Monocyte derived cells	Cndp2
Tnfrsf1a1	4.01000290431438e-26	1.47786001747115	0.79	0.294	2.22094010855452e-21	Monocyte derived cells	Tnfrsf1a
Atp6v0c	4.52122316943008e-26	1.37815020393018	0.93	0.736	2.50407945238885e-21	Monocyte derived cells	Atp6v0c
Ly6e	5.08657744955527e-26	1.05788197558873	0.98	0.802	2.81720092043619e-21	Monocyte derived cells	Ly6e
Psma7	7.1410285446682e-26	1.28659815286207	0.92	0.683	3.95505865946448e-21	Monocyte derived cells	Psma7
Anxa5	8.95993526495009e-26	1.57884307629187	0.83	0.411	4.96246014649261e-21	Monocyte derived cells	Anxa5
Vim	1.01990009912449e-25	1.69459232758912	0.87	0.577	5.64871669900098e-21	Monocyte derived cells	Vim
Zbp1	1.49967095957018e-25	2.01963957641144	0.64	0.228	8.30592760957944e-21	Monocyte derived cells	Zbp1
Tspo1	1.53136764212056e-25	1.40074221325474	0.93	0.728	8.48147968588473e-21	Monocyte derived cells	Tspo
AB1246111	1.70206051765481e-25	1.76242115449932	0.67	0.241	9.42686217703115e-21	Monocyte derived cells	AB124611
Cebpd1	2.1018738070414e-25	1.81041052629709	0.51	0.13	1.16412280802988e-20	Monocyte derived cells	Cebpd
Ptpn1	3.41692292661199e-25	1.452070759323	0.91	0.542	1.89246276290405e-20	Monocyte derived cells	Ptpn1
Anxa2	8.17037417503766e-25	1.59604702687733	0.86	0.487	4.52516173684461e-20	Monocyte derived cells	Anxa2
Clta	9.05937722185289e-25	1.17310368947036	0.93	0.726	5.01753607432322e-20	Monocyte derived cells	Clta
Rnh1	1.05233693336082e-24	1.74447112666404	0.81	0.406	5.82836810541892e-20	Monocyte derived cells	Rnh1
Clec12a1	1.18710779353818e-24	1.82458241530466	0.6	0.192	6.57479651451119e-20	Monocyte derived cells	Clec12a
Slc25a5	1.59256593709247e-24	1.21257488171257	0.95	0.69	8.82042644258664e-20	Monocyte derived cells	Slc25a5
Atp6v1b2	1.80721369194883e-24	1.75794587407933	0.68	0.246	1.00092530328586e-19	Monocyte derived cells	Atp6v1b2
Mpp1	1.98652672708737e-24	1.55615016214654	0.62	0.195	1.10023782779734e-19	Monocyte derived cells	Mpp1
Pitpna	2.51756446515425e-24	1.34067373054187	0.91	0.572	1.39435307902568e-19	Monocyte derived cells	Pitpna
Dbi	3.20004986125492e-24	1.71856158387471	0.83	0.457	1.77234761565604e-19	Monocyte derived cells	Dbi
Plaur1	3.88994782249324e-24	1.30893682835407	0.82	0.334	2.15444760148788e-19	Monocyte derived cells	Plaur
Fbxl51	4.51065492911344e-24	1.74804785585285	0.6	0.194	2.49822623248948e-19	Monocyte derived cells	Fbxl5
Tmem14c	4.65708468363651e-24	1.24751183891308	0.88	0.508	2.57932635203208e-19	Monocyte derived cells	Tmem14c
Myo1f1	4.83052442381283e-24	1.50980772001684	0.76	0.305	2.67538595212874e-19	Monocyte derived cells	Myo1f
Sap30	7.66887837444818e-24	2.09657813915488	0.57	0.182	4.24740828768813e-19	Monocyte derived cells	Sap30
Sem11	1.61889932954329e-23	1.23691298640024	0.9	0.666	8.96627393667554e-19	Monocyte derived cells	Sem1
Cfp	1.91403763969322e-23	1.55008387217996	0.61	0.189	1.06008974674409e-18	Monocyte derived cells	Cfp
Pygl2	1.91984213506867e-23	1.56010886218452	0.54	0.15	1.06330456650778e-18	Monocyte derived cells	Pygl
Fam49b	2.04863705463183e-23	1.3135009667224	0.92	0.619	1.13463763270784e-18	Monocyte derived cells	Fam49b
Unc93b1	2.3044594652276e-23	1.3738691851782	0.85	0.417	1.27632487481631e-18	Monocyte derived cells	Unc93b1
Ifi209	5.08631879565815e-23	1.89836922869022	0.66	0.247	2.81705766497527e-18	Monocyte derived cells	Ifi209
Tnfaip8l2	6.18115063940739e-23	1.56625005203494	0.68	0.233	3.42343028163578e-18	Monocyte derived cells	Tnfaip8l2
Soat1	6.97011753331069e-23	1.85456785688507	0.57	0.18	3.86039959582413e-18	Monocyte derived cells	Soat1
Slfn21	7.45383087968615e-23	1.39791768095294	0.86	0.429	4.12830423271417e-18	Monocyte derived cells	Slfn2
Slc16a31	8.15223175203134e-23	1.20699944321827	0.56	0.166	4.51511355586256e-18	Monocyte derived cells	Slc16a3
Cstb	1.18184904227387e-22	1.67384535210866	0.75	0.357	6.54567092063383e-18	Monocyte derived cells	Cstb
Vsir1	1.43449493162069e-22	1.66741992782227	0.75	0.338	7.94495017878118e-18	Monocyte derived cells	Vsir
Gpr35	3.24571259209841e-22	1.76970542899578	0.52	0.152	1.79763791913371e-17	Monocyte derived cells	Gpr35
Fxyd51	5.76250239210781e-22	1.01603276632572	0.96	0.726	3.19156194986891e-17	Monocyte derived cells	Fxyd5
Ehd4	6.59149470848608e-22	1.73391749377445	0.63	0.226	3.65069934429501e-17	Monocyte derived cells	Ehd4
Acer3	3.0318371075188e-21	1.86328679945745	0.54	0.174	1.67918298199928e-16	Monocyte derived cells	Acer3
Tifa	3.29130514960923e-21	1.31204956569473	0.54	0.158	1.82288935711107e-16	Monocyte derived cells	Tifa
Acaa1a	3.92882332494717e-21	1.71964885456996	0.61	0.221	2.17597879852199e-16	Monocyte derived cells	Acaa1a
Lamtor41	4.23021051075487e-21	1.56192186331197	0.75	0.355	2.34290209138159e-16	Monocyte derived cells	Lamtor4
Gbp2	4.38076230492781e-21	2.28103498681	0.54	0.173	2.42628520258427e-16	Monocyte derived cells	Gbp2
Gnb2	7.79200193739252e-21	1.08218244922676	0.91	0.705	4.31560027302485e-16	Monocyte derived cells	Gnb2
Fos1	9.29081777723489e-21	1.34963714410424	0.9	0.556	5.14571942592155e-16	Monocyte derived cells	Fos
Irf7	1.31803013315052e-20	1.57544676884986	0.68	0.276	7.29990989245418e-16	Monocyte derived cells	Irf7
Esd	1.69788647906875e-20	1.3630660205718	0.84	0.509	9.40374426432226e-16	Monocyte derived cells	Esd
Emp3	1.87095428755675e-20	1.34379604953979	0.89	0.584	1.03622803216331e-15	Monocyte derived cells	Emp3
Laptm4a	5.1054341887442e-20	1.29013452661761	0.84	0.448	2.82764472543598e-15	Monocyte derived cells	Laptm4a
Glud1	6.6504320889621e-20	1.37993716991885	0.8	0.412	3.68334181247166e-15	Monocyte derived cells	Glud1
Ciao2a	7.42772062336628e-20	1.57385268874306	0.75	0.385	4.11384306725141e-15	Monocyte derived cells	Ciao2a
Lgmn	7.95739476906428e-20	1.65947502028671	0.58	0.203	4.40720309284625e-15	Monocyte derived cells	Lgmn
Gapdh	2.18456328286058e-19	1.12897138811182	0.93	0.798	1.20992037421233e-14	Monocyte derived cells	Gapdh
Tpi1	2.2500148326597e-19	1.48981273821196	0.69	0.307	1.24617071506858e-14	Monocyte derived cells	Tpi1
Trafd1	2.92914907449193e-19	1.59985121988476	0.65	0.267	1.62230921490735e-14	Monocyte derived cells	Trafd1
Akr1a1	4.78570427548602e-19	1.29188908415988	0.82	0.539	2.65056231297793e-14	Monocyte derived cells	Akr1a1
Capza2	5.51899402201157e-19	1.09758780242898	0.92	0.612	3.05669483909111e-14	Monocyte derived cells	Capza2
Znhit1	5.82274964719897e-19	1.70867906530278	0.57	0.198	3.22492989210115e-14	Monocyte derived cells	Znhit1
Adgre5	6.79590384372041e-19	1.18935437837539	0.92	0.536	3.76391134384455e-14	Monocyte derived cells	Adgre5
Aldoa	8.46599396069186e-19	1.28720085739916	0.88	0.628	4.68889075512919e-14	Monocyte derived cells	Aldoa
Crip1	1.14610192899096e-18	1.08544539483806	0.93	0.599	6.34768553371645e-14	Monocyte derived cells	Crip1
Cers6	1.25089595390012e-18	1.74014852008708	0.56	0.203	6.92808724067581e-14	Monocyte derived cells	Cers6
Pomp	1.93058285899403e-18	1.05539244547732	0.94	0.642	1.06925331645384e-13	Monocyte derived cells	Pomp
Rnf1301	2.34621473048501e-18	1.16986124381466	0.82	0.411	1.29945102847913e-13	Monocyte derived cells	Rnf130
Card191	2.4558141045608e-18	1.24378166924068	0.62	0.231	1.360152641811e-13	Monocyte derived cells	Card19
Eno1	2.79621672626658e-18	1.4664709240657	0.73	0.365	1.54868463384275e-13	Monocyte derived cells	Eno1
Dusp11	3.26131139008315e-18	1.34487105159718	0.9	0.635	1.80627731339755e-13	Monocyte derived cells	Dusp1
Atox1	3.81556317986986e-18	1.01610850482424	0.89	0.504	2.11324966717092e-13	Monocyte derived cells	Atox1
Prdx1	4.5437226826716e-18	1.05651202642728	0.9	0.658	2.51654080779767e-13	Monocyte derived cells	Prdx1
Snx10	5.70062324000548e-18	1.77335355874123	0.59	0.229	3.15729018147703e-13	Monocyte derived cells	Snx10
Myd88	7.93414491758163e-18	1.71841667180546	0.51	0.173	4.39432616260259e-13	Monocyte derived cells	Myd88
Nrros	1.05363111429277e-17	1.33076989600919	0.74	0.328	5.83553592651048e-13	Monocyte derived cells	Nrros
Mrpl331	1.31023008810084e-17	1.38871075635551	0.75	0.401	7.25670934294651e-13	Monocyte derived cells	Mrpl33
Flna	1.4773005923772e-17	1.21424429413505	0.85	0.468	8.18202933088111e-13	Monocyte derived cells	Flna
Mapkapk2	2.37975155433767e-17	1.23166991170751	0.84	0.476	1.31802539836992e-12	Monocyte derived cells	Mapkapk2
Pgk1	2.39968273261159e-17	1.28659286677436	0.79	0.465	1.32906428145693e-12	Monocyte derived cells	Pgk1
Pou2f2	3.33899857959873e-17	1.79086837045558	0.65	0.261	1.84930436331076e-12	Monocyte derived cells	Pou2f2
Nfe2l2	6.06722022118754e-17	1.16821166589317	0.83	0.4	3.36032991950472e-12	Monocyte derived cells	Nfe2l2
Hmgcl	9.2684343483755e-17	1.73402300513808	0.5	0.176	5.13332236384777e-12	Monocyte derived cells	Hmgcl
Fes1	1.37701588942463e-16	1.41278597250961	0.6	0.239	7.62660250357833e-12	Monocyte derived cells	Fes
Psmd8	1.58947723338082e-16	1.09772932930101	0.82	0.518	8.80331965707965e-12	Monocyte derived cells	Psmd8
Ptpn6	1.65568770798009e-16	1.05058772971208	0.85	0.509	9.17002637064771e-12	Monocyte derived cells	Ptpn6
Lair1	2.84813364664721e-16	1.27277795723307	0.52	0.173	1.57743882019556e-11	Monocyte derived cells	Lair1
Psmb10	3.14251237511316e-16	1.06836258446115	0.86	0.529	1.74048047895642e-11	Monocyte derived cells	Psmb10
Skap2	3.64655585115348e-16	1.10265833199174	0.76	0.368	2.01964495816136e-11	Monocyte derived cells	Skap2
Pycard	4.41736669599924e-16	1.12440813275462	0.79	0.458	2.44655854457918e-11	Monocyte derived cells	Pycard
Atp6v0b1	5.68553879796966e-16	1.05070030530894	0.85	0.581	3.1489356632555e-11	Monocyte derived cells	Atp6v0b
Hpcal1	7.19296207484176e-16	1.2564695200765	0.67	0.284	3.98382204515111e-11	Monocyte derived cells	Hpcal1
Pgam11	9.04797710086846e-16	1.29561168601954	0.79	0.453	5.011222117316e-11	Monocyte derived cells	Pgam1
Dipk1a	9.14069516321966e-16	1.80524106176847	0.52	0.189	5.06257401614921e-11	Monocyte derived cells	Dipk1a
Atp6v1e11	9.59056619581594e-16	1.09933236351962	0.77	0.382	5.31173508755266e-11	Monocyte derived cells	Atp6v1e1
Apoe	1.30437753972547e-15	2.38764530872694	0.52	0.214	7.22429500376954e-11	Monocyte derived cells	Apoe
Hopx	1.59236728645936e-15	1.06097994134201	0.59	0.226	8.81932621605515e-11	Monocyte derived cells	Hopx
Lrpap1	2.28135125893497e-15	1.71985245530804	0.52	0.207	1.26352639476113e-10	Monocyte derived cells	Lrpap1
Camk2d	2.30171368120903e-15	1.38920300434987	0.65	0.291	1.27480412233762e-10	Monocyte derived cells	Camk2d
Cib1	4.41733951959226e-15	1.34832726577001	0.64	0.299	2.44654349292617e-10	Monocyte derived cells	Cib1
Cd441	4.82608817603927e-15	1.02592142264367	0.83	0.469	2.67292893629935e-10	Monocyte derived cells	Cd44
Vamp8	7.80229387921279e-15	1.05412228559119	0.87	0.586	4.32130046500201e-10	Monocyte derived cells	Vamp8
Degs11	1.27756184209979e-14	1.34859119802665	0.72	0.359	7.07577626246969e-10	Monocyte derived cells	Degs1
Stx7	1.47828940280092e-14	1.09333111707785	0.67	0.301	8.1875058574129e-10	Monocyte derived cells	Stx7
Tent5a	1.75261586466481e-14	1.1976969731215	0.55	0.21	9.70686296644602e-10	Monocyte derived cells	Tent5a
Mvp	3.15124060139107e-14	1.16634765826685	0.63	0.278	1.74531460708045e-09	Monocyte derived cells	Mvp
Casp1	4.56644534750049e-14	1.30411823830044	0.54	0.213	2.52912575571315e-09	Monocyte derived cells	Casp1
Nfil31	5.01585167266777e-14	1.10454760136597	0.68	0.339	2.77802944890704e-09	Monocyte derived cells	Nfil3
Hexb	7.0635442365015e-14	1.55554152968566	0.59	0.27	3.91214397538636e-09	Monocyte derived cells	Hexb
Rab5if1	7.34655101322553e-14	1.00766845882372	0.81	0.502	4.06888727867496e-09	Monocyte derived cells	Rab5if
Cmpk1	1.05246598626018e-13	1.15505342931703	0.74	0.428	5.82908286490203e-09	Monocyte derived cells	Cmpk1
Il10ra	1.39519665159028e-13	1.32153893608831	0.59	0.245	7.72729665483275e-09	Monocyte derived cells	Il10ra
Hmox2	1.47726069648538e-13	1.22521287071635	0.6	0.271	8.18180836748428e-09	Monocyte derived cells	Hmox2
Psmb2	1.65327972988264e-13	1.03487801428753	0.79	0.522	9.156689783955e-09	Monocyte derived cells	Psmb2
Trim30a	2.04806973359351e-13	1.11695884099007	0.67	0.322	1.13432342195076e-08	Monocyte derived cells	Trim30a
Ifi47	2.59176540500505e-13	1.60205531949152	0.59	0.266	1.43544926956204e-08	Monocyte derived cells	Ifi47
Plcg2	3.18406384071e-13	1.28845248716007	0.57	0.256	1.76349375817723e-08	Monocyte derived cells	Plcg2
Ube2f	4.58267130741072e-13	1.24347474672091	0.65	0.315	2.53811250360943e-08	Monocyte derived cells	Ube2f
Lamtor5	4.89172156382672e-13	1.09979143902914	0.69	0.365	2.70927998812543e-08	Monocyte derived cells	Lamtor5
Snx1	7.46197051958771e-13	1.13726332005448	0.57	0.249	4.13281237227365e-08	Monocyte derived cells	Snx1
Il17ra	8.41027396448592e-13	1.28787111530957	0.61	0.275	4.65803023523052e-08	Monocyte derived cells	Il17ra
Uqcrc1	9.78175437717155e-13	1.30062947570839	0.69	0.376	5.41762466179646e-08	Monocyte derived cells	Uqcrc1
Rap1a	1.1511253030276e-12	1.0046013107743	0.89	0.655	6.37550749081837e-08	Monocyte derived cells	Rap1a
Sdcbp	1.43895423489943e-12	1.02195729976729	0.81	0.544	7.9696480299905e-08	Monocyte derived cells	Sdcbp
Arpc4	1.91559936865628e-12	1.01017414596619	0.77	0.49	1.06095471033028e-07	Monocyte derived cells	Arpc4
Kxd1	4.37235056708286e-12	1.30757670787178	0.61	0.297	2.42162636157884e-07	Monocyte derived cells	Kxd1
Cope	4.98283532418529e-12	1.02613812990204	0.72	0.437	2.75974334430002e-07	Monocyte derived cells	Cope
Gm1966	6.23243205857874e-12	1.16206662083982	0.59	0.26	3.45183249564383e-07	Monocyte derived cells	Gm1966
Tcirg1	1.04652282004307e-11	1.17743648325716	0.51	0.209	5.79616663880856e-07	Monocyte derived cells	Tcirg1
Snx2	1.27855444868892e-11	1.09236818312402	0.57	0.266	7.08127381406358e-07	Monocyte derived cells	Snx2
Ssna1	2.0118648154296e-11	1.15505044091104	0.55	0.251	1.11427132802568e-06	Monocyte derived cells	Ssna1
Lamtor1	3.03672001925015e-11	1.14875805095312	0.69	0.399	1.68188738266169e-06	Monocyte derived cells	Lamtor1
Siva1	3.69787829559519e-11	1.24887138659562	0.54	0.263	2.04806989401539e-06	Monocyte derived cells	Siva1
Ndufs8	1.03196299171795e-10	1.07774195886134	0.65	0.363	5.71552702962986e-06	Monocyte derived cells	Ndufs8
Ddi2	1.0930367528381e-10	1.01797074390389	0.54	0.242	6.05378405559383e-06	Monocyte derived cells	Ddi2
Vdac3	1.24251673542031e-10	1.03005797889089	0.7	0.395	6.88167893912541e-06	Monocyte derived cells	Vdac3
St3gal4	1.26109513432438e-10	1.17689709127822	0.55	0.255	6.98457540145555e-06	Monocyte derived cells	St3gal4
Sh3bgrl	1.36445127520364e-10	1.03031857890736	0.65	0.339	7.55701338771537e-06	Monocyte derived cells	Sh3bgrl
Mrpl58	2.42889149633257e-10	1.08976089845094	0.54	0.253	1.34524155524379e-05	Monocyte derived cells	Mrpl58
Fam174a	2.61330111543375e-10	1.1099997683146	0.61	0.326	1.44737682278298e-05	Monocyte derived cells	Fam174a
Necap2	3.06004559291317e-10	1.03664584832054	0.55	0.274	1.69480625163496e-05	Monocyte derived cells	Necap2
Mrpl36	4.91330042929816e-10	1.20354968706365	0.52	0.238	2.72123144276679e-05	Monocyte derived cells	Mrpl36
Nmt1	5.14229840467527e-10	1.285811509821	0.55	0.274	2.8480619714294e-05	Monocyte derived cells	Nmt1
Sdhd	6.34116692114484e-10	1.1024686532437	0.58	0.302	3.51205529927607e-05	Monocyte derived cells	Sdhd
P4hb	8.84678489517981e-10	1.1214579838959	0.61	0.346	4.89979181419534e-05	Monocyte derived cells	P4hb
Mrpl21	9.83063564230756e-10	1.08490276829497	0.55	0.274	5.44469755049204e-05	Monocyte derived cells	Mrpl21
Mcts1	1.19081995159598e-09	1.11998004277295	0.54	0.266	6.59535630191434e-05	Monocyte derived cells	Mcts1
Atp6ap1	1.96096865425826e-09	1.0129578948851	0.56	0.283	0.000108608248916094	Monocyte derived cells	Atp6ap1
Sod21	5.00606797835595e-09	1.20324063693961	0.64	0.386	0.000277261074981244	Monocyte derived cells	Sod2
Timm10b	7.79490106483962e-09	1.15482708747642	0.54	0.284	0.000431720595476142	Monocyte derived cells	Timm10b
Mtch1	1.00926605084759e-08	1.08838220706007	0.61	0.344	0.000558982002261938	Monocyte derived cells	Mtch1
Pfdn6	2.50733174551751e-08	1.03913957372133	0.59	0.336	0.00138868568725487	Monocyte derived cells	Pfdn6
Rhob	2.60320017612633e-08	1.01940712971483	0.53	0.265	0.00144178241754757	Monocyte derived cells	Rhob
Cuedc2	3.39989322531565e-08	1.04188627558346	0.57	0.303	0.00188303086284107	Monocyte derived cells	Cuedc2
Hsd17b10	3.45139583467249e-08	1.17589871418578	0.52	0.288	0.00191155558303336	Monocyte derived cells	Hsd17b10
Sdf2l1	7.90082587503343e-08	1.1359734215747	0.52	0.297	0.00437587241088727	Monocyte derived cells	Sdf2l1
Ccrl21	1.0246862569389e-07	1.10014196782612	0.53	0.305	0.00567522483405608	Monocyte derived cells	Ccrl2
Ergic3	1.94787538910195e-07	1.07799211639581	0.52	0.282	0.0107883078425412	Monocyte derived cells	Ergic3
Tmem33	1.13748564616777e-06	1.00296416940419	0.58	0.338	0.0629996425130018	Monocyte derived cells	Tmem33
Eif3l	1.86454850263089e-06	1.01811114237426	0.59	0.362	0.103268018818212	Monocyte derived cells	Eif3l
Rnf115	6.26920097477184e-06	1.03216137316058	0.53	0.311	0.347219695987738	Monocyte derived cells	Rnf115
H2-DMb1	7.37539952127452e-64	2.98088603446047	0.93	0.253	4.0848650248579e-59	monoDCs	H2-DMb1
Pid1	4.13708256927064e-59	2.58754648648913	0.72	0.127	2.29132318099054e-54	monoDCs	Pid1
Ms4a6c1	6.94273881399283e-59	2.45996449918334	0.92	0.239	3.84523589212993e-54	monoDCs	Ms4a6c
Plbd11	1.13231080314105e-56	2.14561536715527	0.94	0.249	6.27130338319671e-52	monoDCs	Plbd1
Ckb	1.70284386942195e-56	2.60868022977765	0.84	0.183	9.43120077079347e-52	monoDCs	Ckb
Cd300a1	1.99697164147814e-56	2.41828072839299	0.9	0.226	1.10602274363267e-51	monoDCs	Cd300a
Ifi301	2.08458765964803e-50	2.31923935121501	0.99	0.436	1.15454887529606e-45	monoDCs	Ifi30
Cfp1	1.30507186374453e-47	2.618967434299	0.75	0.182	7.22814051734909e-43	monoDCs	Cfp
H2-DMa	4.51622677417255e-47	2.06570067140858	0.97	0.393	2.50131219887546e-42	monoDCs	H2-DMa
Ifitm32	7.2437071757728e-47	2.23165881545562	1	0.412	4.01192721930176e-42	monoDCs	Ifitm3
Wfdc171	3.89773803618881e-45	1.8957391487824	0.7	0.144	2.15876221134317e-40	monoDCs	Wfdc17
Napsa1	3.63985091784921e-42	1.93084678737489	0.98	0.452	2.01593143085079e-37	monoDCs	Napsa
H2-Ab1	3.39957823246323e-41	2.19008204100279	0.97	0.479	1.88285640404976e-36	monoDCs	H2-Ab1
H2-Eb1	5.16899003660555e-41	2.09697151533047	0.97	0.453	2.86284513177398e-36	monoDCs	H2-Eb1
Ctsh1	7.18600875039273e-41	1.68800102964587	0.98	0.393	3.97997094640501e-36	monoDCs	Ctsh
Ctsz1	1.00827165806062e-40	1.80234604571251	0.99	0.499	5.58431257816874e-36	monoDCs	Ctsz
H2-Aa	1.56906665042358e-40	2.0262809006999	0.98	0.459	8.69027564337098e-36	monoDCs	H2-Aa
Gm2a	2.72856296703455e-40	1.87844544980246	0.97	0.451	1.51121459929209e-35	monoDCs	Gm2a
Cd300c21	2.00912715894402e-39	2.22144703431006	0.69	0.167	1.11275507698114e-34	monoDCs	Cd300c2
Cd74	2.14817698112029e-39	2.03545235891887	0.99	0.622	1.18976782099347e-34	monoDCs	Cd74
Fcgrt	2.28715352083843e-37	2.48367883394475	0.52	0.097	1.26673997751636e-32	monoDCs	Fcgrt
S100a41	2.46588604914256e-37	1.83382447377448	0.92	0.368	1.36573098831761e-32	monoDCs	S100a4
Eps8	3.88144237603261e-37	2.485271436445	0.51	0.094	2.14973685996566e-32	monoDCs	Eps8
Cd681	7.19836227657984e-37	1.8211723505612	0.8	0.237	3.98681294688374e-32	monoDCs	Cd68
Ciita	7.91947310022721e-37	1.91430589863774	0.66	0.152	4.38620017656084e-32	monoDCs	Ciita
Ctss1	9.91452525727679e-37	1.57930885316658	0.99	0.531	5.49115981374275e-32	monoDCs	Ctss
Ifitm62	1.54689040121878e-36	1.30331288239175	0.78	0.212	8.56745248715021e-32	monoDCs	Ifitm6
Ms4a4c1	2.12338454956987e-36	1.95368486948969	0.8	0.255	1.17603653277927e-31	monoDCs	Ms4a4c
Nav1	1.64816323452538e-35	1.89391391078696	0.64	0.152	9.12835207441883e-31	monoDCs	Nav1
Ccdc88a	2.06942612180953e-34	1.7764088980749	0.81	0.259	1.14615165756421e-29	monoDCs	Ccdc88a
Rassf41	2.08330700099972e-34	1.84620658190038	0.77	0.225	1.1538395825037e-29	monoDCs	Rassf4
Ifitm22	2.26195777922745e-34	1.76943828366005	0.96	0.428	1.25278531602512e-29	monoDCs	Ifitm2
Spi12	2.33730219158422e-34	1.55129058010639	0.95	0.394	1.29451481880892e-29	monoDCs	Spi1
Clec7a1	3.47326885196534e-34	2.47506335765499	0.71	0.204	1.923669953661e-29	monoDCs	Clec7a
Cbfa2t3	5.63352809606588e-34	1.80181276996361	0.8	0.258	3.12012953600609e-29	monoDCs	Cbfa2t3
Csf1r1	1.64371829419339e-33	1.71384609919548	0.63	0.147	9.10373377239011e-29	monoDCs	Csf1r
Nfam12	3.75704035273793e-32	1.58216689020357	0.72	0.201	2.0808367993639e-27	monoDCs	Nfam1
Ly861	1.36030940326755e-31	1.58392534024457	0.88	0.316	7.53407362999732e-27	monoDCs	Ly86
Avpi1	3.51590656017767e-31	1.53114409034756	0.77	0.23	1.9472848483544e-26	monoDCs	Avpi1
Pip4k2a	7.9952961009279e-31	1.55637618234273	0.9	0.365	4.42819474549892e-26	monoDCs	Pip4k2a
Sirpa1	2.10562180824035e-30	1.57445019237986	0.77	0.247	1.16619863849392e-25	monoDCs	Sirpa
Mcub1	2.41223883837692e-30	2.28349430376734	0.5	0.11	1.33601848063506e-25	monoDCs	Mcub
Tep1	2.67486205467715e-30	2.23740530662999	0.55	0.134	1.48147234898294e-25	monoDCs	Tep1
Anxa51	2.7848493338789e-30	1.75615206864321	0.88	0.408	1.54238880356883e-25	monoDCs	Anxa5
Alox5ap3	1.2768045770519e-29	1.22451257813323	0.96	0.393	7.07158215000196e-25	monoDCs	Alox5ap
Slfn51	1.52074746280815e-29	2.22836410663685	0.57	0.143	8.42265982276294e-25	monoDCs	Slfn5
Pld41	2.996527987345e-29	1.37875480941669	0.85	0.302	1.65962702579103e-24	monoDCs	Pld4
Flt3	5.37409387197568e-29	1.75921257998398	0.59	0.148	2.97644189099373e-24	monoDCs	Flt3
Lgals32	6.07962586979984e-29	1.61432757988442	0.91	0.385	3.36720078798864e-24	monoDCs	Lgals3
Cybb2	8.15774748086211e-29	1.24740662279982	0.92	0.34	4.51816844227548e-24	monoDCs	Cybb
Ifi2071	1.39163526213428e-28	2.18103666799287	0.52	0.125	7.7075718993307e-24	monoDCs	Ifi207
Acer31	3.22210783674172e-28	1.76450600544668	0.62	0.169	1.7845644253794e-23	monoDCs	Acer3
Hck2	5.74540039482722e-28	1.67906722289549	0.76	0.266	3.18209000867506e-23	monoDCs	Hck
Tmem176a	9.31954623648461e-28	1.39486950270558	0.82	0.282	5.161630683077e-23	monoDCs	Tmem176a
Otulinl	1.01597122821912e-27	1.67822082938827	0.8	0.322	5.62695664749159e-23	monoDCs	Otulinl
Ppfia4	1.33755466876501e-27	1.85344202079497	0.51	0.12	7.40804653295499e-23	monoDCs	Ppfia4
Erp291	1.8704557884307e-27	1.41119966723833	0.95	0.556	1.03595193842234e-22	monoDCs	Erp29
Tmem176b	2.28614060433532e-27	1.42364094554006	0.83	0.305	1.26617897371112e-22	monoDCs	Tmem176b
Syngr2	5.19079719500778e-27	1.59017481118113	0.91	0.463	2.87492302645506e-22	monoDCs	Syngr2
Hexa1	5.80188950118966e-27	1.61153404227102	0.81	0.313	3.21337650023389e-22	monoDCs	Hexa
Lsp1	1.06301840117e-26	1.29040313956871	0.96	0.718	5.88752741488005e-22	monoDCs	Lsp1
Cd86	1.1814517431902e-26	1.3737643289906	0.74	0.239	6.54347047965893e-22	monoDCs	Cd86
5031439G07Rik	1.55139909762253e-26	1.52869732419374	0.68	0.212	8.59242390218237e-22	monoDCs	5031439G07Rik
Pirb2	1.59480837875155e-26	1.38272190280926	0.76	0.262	8.83284620571545e-22	monoDCs	Pirb
Plxnb21	1.89298383661567e-26	2.1720063159756	0.5	0.125	1.04842909790959e-21	monoDCs	Plxnb2
Mcemp12	3.22293827958497e-26	1.30414680412988	0.66	0.197	1.78502436614814e-21	monoDCs	Mcemp1
Asah11	4.39934858700322e-26	1.47622076927993	0.8	0.283	2.43657921491173e-21	monoDCs	Asah1
S100a62	4.75591323242926e-26	1.15200007845316	0.95	0.484	2.63406254378095e-21	monoDCs	S100a6
Gpr351	7.55349333117248e-26	1.88741160023728	0.56	0.149	4.18350228146988e-21	monoDCs	Gpr35
Nrros1	9.99591165903239e-26	1.47993908940859	0.81	0.324	5.53623567235509e-21	monoDCs	Nrros
Ctsa1	1.67012947187639e-25	1.55490390009992	0.83	0.344	9.25001207998741e-21	monoDCs	Ctsa
Macroh2a1	1.71739942993196e-25	1.30055840630733	0.97	0.673	9.51181674267818e-21	monoDCs	Macroh2a1
Csf2ra2	4.61421899779087e-25	1.39093455057113	0.78	0.294	2.55558519192647e-20	monoDCs	Csf2ra
Clec4a31	4.65055668706581e-25	1.74025952637314	0.51	0.127	2.5757108211314e-20	monoDCs	Clec4a3
Grk3	5.31547530786502e-25	1.36282699036743	0.71	0.227	2.94397599926104e-20	monoDCs	Grk3
Tlr22	6.72386157360257e-25	1.39890511300071	0.55	0.146	3.72401073253978e-20	monoDCs	Tlr2
Unc93b11	1.82402146138141e-24	1.26345566432631	0.92	0.414	1.01023428638609e-19	monoDCs	Unc93b1
Fgd2	3.35444252267802e-24	1.85732541848613	0.53	0.145	1.85785799118522e-19	monoDCs	Fgd2
Ccnd1	4.16075413138646e-24	1.5853692896592	0.56	0.152	2.30443367566839e-19	monoDCs	Ccnd1
Ncf23	5.18535064617697e-24	1.22476043830255	0.8	0.303	2.87190645538511e-19	monoDCs	Ncf2
Ccr21	1.53804441478434e-23	1.81121890118417	0.63	0.211	8.51845899128305e-19	monoDCs	Ccr2
Cd2ap	1.68508136754182e-23	1.49311150235852	0.77	0.291	9.33282315413034e-19	monoDCs	Cd2ap
Tnfrsf1a2	2.15453489467451e-23	1.3424160522336	0.77	0.295	1.19328915141548e-18	monoDCs	Tnfrsf1a
Hexb1	4.69596761883813e-23	1.76425116376875	0.7	0.264	2.6008616656935e-18	monoDCs	Hexb
Clec4a11	7.61963475221597e-23	1.58073072910226	0.52	0.139	4.22013470751481e-18	monoDCs	Clec4a1
Evi2a	8.32866772475257e-23	1.36843716658676	0.76	0.297	4.61283261935421e-18	monoDCs	Evi2a
Tbc1d9	9.42373612720068e-23	1.42527325151499	0.51	0.133	5.2193362540501e-18	monoDCs	Tbc1d9
Fam49b1	1.00713114660445e-22	1.04832314168977	0.97	0.616	5.57799585546873e-18	monoDCs	Fam49b
Plac81	1.59309582405117e-22	1.21422352209234	0.95	0.561	8.82336122150739e-18	monoDCs	Plac8
Lyn1	2.23707363170759e-22	1.3937886774967	0.82	0.373	1.23900323092125e-17	monoDCs	Lyn
Tgfbi1	3.44353209376267e-22	1.51892583874511	0.6	0.191	1.90720025013046e-17	monoDCs	Tgfbi
Atox11	4.06061035229168e-22	1.43390681980844	0.88	0.504	2.24896904361675e-17	monoDCs	Atox1
Irf51	5.06503228828521e-22	1.41527742858157	0.71	0.256	2.80526813286676e-17	monoDCs	Irf5
Ass1	5.62228212962603e-22	1.51801237719533	0.6	0.194	3.11390095749338e-17	monoDCs	Ass1
Atf31	1.39604299491522e-21	1.67760506961173	0.68	0.265	7.73198412733793e-17	monoDCs	Atf3
Skap21	1.507438441273e-21	1.24436491949218	0.82	0.365	8.34894780699053e-17	monoDCs	Skap2
Prcp	4.6063592983672e-21	1.26733109315528	0.8	0.332	2.55123209740068e-16	monoDCs	Prcp
Sh3bgrl1	4.95007495324961e-20	1.3512293938951	0.77	0.333	2.7415990128573e-15	monoDCs	Sh3bgrl
Psap1	6.67567359450652e-20	1.11382550142891	0.97	0.657	3.69732182031744e-15	monoDCs	Psap
Plekho1	6.96965893782844e-20	1.5242156903918	0.58	0.197	3.86014560271628e-15	monoDCs	Plekho1
Dnajb14	6.98779076011245e-20	1.63391275059457	0.57	0.188	3.87018791248828e-15	monoDCs	Dnajb14
Vim1	1.16598652192548e-19	1.70946801921426	0.9	0.576	6.4578163516843e-15	monoDCs	Vim
Pitpna1	1.30874559362004e-19	1.21430527658542	0.9	0.572	7.24848747026458e-15	monoDCs	Pitpna
Fgr2	1.34078749019183e-19	1.30746219547685	0.59	0.199	7.42595151442745e-15	monoDCs	Fgr
Gsn1	1.38516151940326e-19	1.17294688199884	0.73	0.298	7.67171707521493e-15	monoDCs	Gsn
Ptafr	1.5834211413862e-19	1.56359229711437	0.52	0.164	8.76977799156746e-15	monoDCs	Ptafr
Alcam	1.72779128206687e-19	1.57855344665485	0.53	0.168	9.56937201572735e-15	monoDCs	Alcam
Soat11	1.87747722236041e-19	1.38718843425757	0.56	0.181	1.03984075960431e-14	monoDCs	Soat1
Tkt2	2.34179340139017e-19	1.00858207022302	0.93	0.545	1.29700227535995e-14	monoDCs	Tkt
Il6ra1	2.97649203787842e-19	1.3796119232401	0.55	0.179	1.64853011517896e-14	monoDCs	Il6ra
Gsto1	6.11777875637123e-19	1.67322741427036	0.52	0.164	3.3883317642162e-14	monoDCs	Gsto1
Cd48	1.03513484716549e-18	1.1583222066164	0.9	0.447	5.73309435102606e-14	monoDCs	Cd48
H2-DMb2	2.94848867244025e-18	1.3222068463998	0.51	0.155	1.63302045123103e-13	monoDCs	H2-DMb2
Itgax	5.46376027609307e-18	1.52006998405409	0.56	0.198	3.02610362891414e-13	monoDCs	Itgax
Nuak2	1.6826454131735e-17	1.0389021349353	0.61	0.213	9.31933162086141e-13	monoDCs	Nuak2
Fes2	2.57816925070051e-17	1.11835992649145	0.63	0.238	1.42791903950048e-12	monoDCs	Fes
Fbl	3.53680341579741e-17	1.28947235273277	0.76	0.365	1.9588585718394e-12	monoDCs	Fbl
Gm6377	4.23670247609195e-17	1.07749791936455	0.54	0.179	2.34649766638353e-12	monoDCs	Gm6377
Bri3bp	4.28765250571329e-17	1.3228392248689	0.6	0.229	2.37471634028931e-12	monoDCs	Bri3bp
BC0285281	5.35978890508817e-17	1.48617783051324	0.5	0.163	2.96851908508308e-12	monoDCs	BC028528
St3gal41	6.54363198223328e-17	1.44153647437976	0.63	0.251	3.6241905733599e-12	monoDCs	St3gal4
Pmaip1	7.0472611829827e-17	1.01111578419381	0.73	0.325	3.90312560619497e-12	monoDCs	Pmaip1
Mvp1	3.20669121639731e-16	1.25466501054018	0.69	0.275	1.77602593020165e-11	monoDCs	Mvp
Sgk3	3.75441323293458e-16	1.28475263624769	0.58	0.218	2.07938176906082e-11	monoDCs	Sgk3
Slamf7	4.05167144394397e-16	1.23774620546708	0.64	0.253	2.24401822922837e-11	monoDCs	Slamf7
Ahr	4.4394001611493e-16	1.04335931609405	0.57	0.208	2.45876177925254e-11	monoDCs	Ahr
Fem1c	5.88317419784234e-16	1.30686231540603	0.58	0.215	3.25839602947498e-11	monoDCs	Fem1c
Cd244a	1.52670323876692e-15	1.14260273933886	0.51	0.174	8.45564588791056e-11	monoDCs	Cd244a
Fh1	1.75491247097522e-15	1.55969229498317	0.55	0.219	9.71958272049624e-11	monoDCs	Fh1
Bach1	2.33490418207355e-15	1.23986439821078	0.64	0.27	1.29318668124144e-10	monoDCs	Bach1
Zeb22	2.36663736692782e-15	1.06607645274966	0.78	0.377	1.31076210567297e-10	monoDCs	Zeb2
Ehd41	2.52443304557137e-15	1.44130274381042	0.57	0.229	1.3981572422897e-10	monoDCs	Ehd4
Rasgef1b	3.08057749139917e-15	1.37365316108306	0.5	0.176	1.70617784361143e-10	monoDCs	Rasgef1b
Prkcd1	3.97721763410728e-15	1.16969107295529	0.79	0.409	2.20278198665031e-10	monoDCs	Prkcd
Lgmn1	5.97446039230748e-15	1.59707620986743	0.52	0.206	3.3089548882795e-10	monoDCs	Lgmn
Ube2f1	7.90383612215107e-15	1.19398613051816	0.69	0.313	4.37753963625337e-10	monoDCs	Ube2f
Cyfip1	9.85807148430373e-15	1.02660676984131	0.62	0.252	5.45989289158162e-10	monoDCs	Cyfip1
Gm451531	2.35312532113379e-14	1.27550126163294	0.51	0.191	1.30327845910995e-09	monoDCs	Gm45153
Gcnt2	5.54596701560002e-14	1.05928426227657	0.56	0.212	3.07163383159007e-09	monoDCs	Gcnt2
Slc15a4	6.06443608911087e-14	1.25627013908579	0.5	0.183	3.35878792795406e-09	monoDCs	Slc15a4
Ptpn61	6.91249778518947e-14	1.02081876761178	0.86	0.508	3.82848689832719e-09	monoDCs	Ptpn6
Phf11b	9.29534698984568e-14	1.20469611561431	0.55	0.224	5.14822793032603e-09	monoDCs	Phf11b
Mrpl52	9.84697664377181e-14	1.08653502000557	0.7	0.343	5.45374801415302e-09	monoDCs	Mrpl52
Vrk1	1.22663491965571e-13	1.46741979015996	0.52	0.209	6.79371750251315e-09	monoDCs	Vrk1
Agpat4	1.34131041225156e-13	1.13236142747584	0.55	0.219	7.42884771825524e-09	monoDCs	Agpat4
Ggh1	1.52205195106116e-13	1.23077707011041	0.51	0.194	8.42988473095224e-09	monoDCs	Ggh
Rogdi	1.56551985560129e-13	1.19398414091524	0.5	0.187	8.67063172024775e-09	monoDCs	Rogdi
Plcg21	1.58154136249966e-13	1.4208551339381	0.59	0.255	8.75936683620438e-09	monoDCs	Plcg2
Slc35c2	2.14372205425196e-13	1.39914211801262	0.54	0.217	1.18730045974745e-08	monoDCs	Slc35c2
Pnp1	2.67501881585937e-13	1.11365977774142	0.75	0.404	1.48155917116371e-08	monoDCs	Pnp
Trappc5	2.74291217061633e-13	1.18020757817303	0.6	0.262	1.51916190569585e-08	monoDCs	Trappc5
Dpp4	3.30649398755519e-13	1.14225338342637	0.53	0.202	1.83130169500744e-08	monoDCs	Dpp4
Dipk1a1	8.65633924676333e-13	1.07208123911197	0.5	0.191	4.79431349181987e-08	monoDCs	Dipk1a
Cnpy3	1.07920792034019e-12	1.29169489536056	0.52	0.212	5.97719306680415e-08	monoDCs	Cnpy3
H2-Oa	1.91236908656938e-12	1.04312545093951	0.55	0.221	1.05916561859645e-07	monoDCs	H2-Oa
Bak1	1.99601191681069e-12	1.02461363357741	0.51	0.197	1.1054912001256e-07	monoDCs	Bak1
Stx71	2.34419059681727e-12	1.0345877356163	0.64	0.303	1.29832996204725e-07	monoDCs	Stx7
Tet2	3.34661369025674e-12	1.03030585753574	0.59	0.265	1.85352199234869e-07	monoDCs	Tet2
Mdh2	3.88202369846238e-12	1.44046227454466	0.87	0.609	2.15005882539339e-07	monoDCs	Mdh2
Klf4	4.552048069917e-12	1.0511460558144	0.63	0.295	2.52115182352353e-07	monoDCs	Klf4
Bloc1s2	5.85296171142149e-12	1.14449042020144	0.59	0.271	3.24166284387079e-07	monoDCs	Bloc1s2
Crtc3	8.17293721309848e-12	1.17604228525643	0.58	0.255	4.52658127547459e-07	monoDCs	Crtc3
Ifi35	1.55677594195761e-11	1.00405674404791	0.61	0.286	8.6222035545322e-07	monoDCs	Ifi35
Snx11	1.64510988203588e-11	1.27630465482956	0.54	0.251	9.11144108165573e-07	monoDCs	Snx1
Nhp2	3.38093129504467e-11	1.06256569735887	0.65	0.322	1.87252879776049e-06	monoDCs	Nhp2
Sdf2l11	4.00763417627764e-11	1.13315144330839	0.61	0.292	2.21962818853137e-06	monoDCs	Sdf2l1
Crip11	5.99181284837145e-11	1.29568991188592	0.81	0.606	3.31856554607053e-06	monoDCs	Crip1
Rnh11	1.0854217649978e-10	1.08372146877454	0.71	0.412	6.0116084454403e-06	monoDCs	Rnh1
Tm6sf1	2.54307065528891e-10	1.11110802862124	0.67	0.337	1.40847968243176e-05	monoDCs	Tm6sf1
Osgep	2.85353488933354e-10	1.13741837828303	0.52	0.238	1.58043029845738e-05	monoDCs	Osgep
Necap21	4.76360939017103e-10	1.01826675956979	0.56	0.274	2.63832506074622e-05	monoDCs	Necap2
Sbno2	9.47729634962167e-10	1.03346696839368	0.61	0.316	5.24900058323796e-05	monoDCs	Sbno2
Tmed31	1.07432451227928e-09	1.05107254817909	0.61	0.322	5.95014631125879e-05	monoDCs	Tmed3
Trim25	5.5499619755479e-09	1.04787400142989	0.62	0.334	0.000307384644015721	monoDCs	Trim25
Arl5c	4.86105388041787e-06	1.13584376014672	0.53	0.318	0.269229469166944	monoDCs	Arl5c
Xcr1	1.66431196398721e-282	8.88008579483266	0.72	0.004	9.21779181254315e-278	cDC1s	Xcr1
P3h2	4.32842728794271e-218	9.31787364540997	0.53	0.001	2.39729945342707e-213	cDC1s	P3h2
Cadm1	1.03713796118963e-208	5.97325345291841	0.77	0.023	5.74418859804877e-204	cDC1s	Cadm1
Clec9a	2.15687723410177e-186	5.55152556227931	0.83	0.039	1.19458645610727e-181	cDC1s	Clec9a
Gm43914	1.12949072332157e-163	4.93451705785203	0.66	0.023	6.25568437111654e-159	cDC1s	Gm43914
Ttc39a	1.63650248619943e-154	4.83760105610736	0.53	0.012	9.06376901981555e-150	cDC1s	Ttc39a
Rab7b	2.88025769808519e-148	5.56185277209307	0.72	0.041	1.59523072608448e-143	cDC1s	Rab7b
Pdia5	1.34466489644205e-142	4.98509670700085	0.59	0.022	7.44742652894432e-138	cDC1s	Pdia5
Apol7c	1.00960174105824e-130	3.50796482991889	0.7	0.042	5.59167924285107e-126	cDC1s	Apol7c
Cxcl9	7.71958151770052e-124	4.55785734169681	0.59	0.029	4.27549022357843e-119	cDC1s	Cxcl9
Dnase1l3	6.28065859198381e-118	3.95194568143217	0.92	0.115	3.47854276117023e-113	cDC1s	Dnase1l3
Shtn1	3.89499061663102e-108	3.67293672571435	0.72	0.062	2.15724055302109e-103	cDC1s	Shtn1
Trpm2	6.73643330102416e-108	4.22432097678589	0.61	0.04	3.73097358377223e-103	cDC1s	Trpm2
Slc8b1	1.87111008622531e-103	3.99489955354048	0.84	0.106	1.03631432125589e-98	cDC1s	Slc8b1
Aif1	4.75908592818041e-100	3.80062356546412	0.83	0.11	2.63581974132272e-95	cDC1s	Aif1
Cd36	4.93131369318899e-92	2.60423990782878	0.67	0.06	2.73120808897272e-87	cDC1s	Cd36
P2ry14	8.84434796176378e-91	3.46172502299855	0.74	0.084	4.89844211862287e-86	cDC1s	P2ry14
Ppfibp2	3.71047997685161e-90	3.61955181913603	0.65	0.062	2.05504933517926e-85	cDC1s	Ppfibp2
Cd8a	3.83474729887863e-90	2.84385291599885	0.84	0.109	2.12387479148393e-85	cDC1s	Cd8a
Laptm4b	5.6900438198418e-87	3.9684179506508	0.52	0.036	3.15143076961938e-82	cDC1s	Laptm4b
Trim35	1.01543635349431e-86	3.99425016083867	0.93	0.192	5.62399424382821e-82	cDC1s	Trim35
Fmnl2	2.55236153674552e-82	3.56813056941379	0.63	0.064	1.41362543712651e-77	cDC1s	Fmnl2
Wdfy4	1.1805259301674e-80	3.7291248576808	0.88	0.184	6.53834286423213e-76	cDC1s	Wdfy4
Adam19	9.48913083736444e-80	3.44931458962218	0.73	0.096	5.25555511427429e-75	cDC1s	Adam19
Naaa1	2.6785902512448e-79	4.56190595190973	0.77	0.133	1.48353721065194e-74	cDC1s	Naaa
Lima1	3.6700716385599e-79	4.73716630604311	0.52	0.042	2.0326691770164e-74	cDC1s	Lima1
Gm36723	1.91090312242324e-78	3.0388793458967	0.51	0.038	1.05835369435411e-73	cDC1s	Gm36723
Cxcl16	7.33242489990171e-76	2.68877065391382	0.74	0.097	4.06106353081056e-71	cDC1s	Cxcl16
Ece1	3.534064877057e-74	3.27774655771182	0.75	0.116	1.95734183215802e-69	cDC1s	Ece1
Ppt1	1.12931641665089e-73	4.48015217608078	0.9	0.241	6.25471897362095e-69	cDC1s	Ppt1
Flt31	1.57073543510055e-73	2.57060028268406	0.84	0.135	8.69951820730439e-69	cDC1s	Flt3
Pkib	7.39003301112119e-72	3.28397603654471	0.79	0.135	4.09296978320947e-67	cDC1s	Pkib
Cdk14	7.88828306674762e-72	3.29241901717689	0.68	0.092	4.36892557651817e-67	cDC1s	Cdk14
Mpeg11	3.01043870286276e-71	2.80519354816859	0.95	0.238	1.66733147558054e-66	cDC1s	Mpeg1
Aph1c	5.73715611856811e-71	3.41970189604068	0.58	0.064	3.17752391626895e-66	cDC1s	Aph1c
Ncoa7	6.11057946248637e-71	3.26525227340807	0.85	0.173	3.38434443529808e-66	cDC1s	Ncoa7
Zc3h12c	3.0996838675228e-68	3.10151596316942	0.59	0.067	1.7167599100275e-63	cDC1s	Zc3h12c
Adam8	1.25334485699461e-67	2.94484238930377	0.84	0.164	6.94165049046466e-63	cDC1s	Adam8
Anpep	2.69443423043931e-67	2.80457975978103	0.52	0.049	1.49231239852881e-62	cDC1s	Anpep
Sdc3	4.55358901045596e-64	3.16077713254709	0.63	0.085	2.52200527344103e-59	cDC1s	Sdc3
Cst3	6.16400641731112e-64	4.73142898593648	1	0.693	3.41393495422776e-59	cDC1s	Cst3
Tbc1d91	2.5932589428833e-63	2.76741504451114	0.73	0.121	1.43627646551592e-58	cDC1s	Tbc1d9
Cd81	7.41077227664335e-62	2.91942541333401	0.9	0.237	4.10445622541892e-57	cDC1s	Cd81
Hfe	1.03290626380129e-60	3.01666231299965	0.72	0.126	5.72075134206343e-56	cDC1s	Hfe
Havcr2	1.6936910360169e-59	2.67036415005233	0.74	0.134	9.38050780297961e-55	cDC1s	Havcr2
Fgd21	2.39868520149566e-59	2.63552649822476	0.75	0.134	1.32851179884837e-54	cDC1s	Fgd2
Batf3	1.39214172897308e-58	2.38308201969981	0.74	0.127	7.71037696591743e-54	cDC1s	Batf3
Btla	4.5048214595486e-58	2.79153026232147	0.62	0.091	2.49499536537099e-53	cDC1s	Btla
Prkar2a	7.05890330287226e-58	2.79334073907627	0.66	0.107	3.9095735942958e-53	cDC1s	Prkar2a
Gm63771	2.58892169687414e-57	2.90735769285529	0.78	0.167	1.43387428181374e-52	cDC1s	Gm6377
Gusb	5.02861302209518e-56	3.13031920985799	0.85	0.262	2.78509732228741e-51	cDC1s	Gusb
H2-Eb11	1.4041597695834e-54	2.42024779730519	1	0.452	7.77693888383764e-50	cDC1s	H2-Eb1
Psap2	2.24890208627185e-54	2.72728313038203	1	0.655	1.24555442048166e-49	cDC1s	Psap
Bcl2a1a	7.8298582388708e-54	2.87206773882536	0.6	0.092	4.33656698559859e-49	cDC1s	Bcl2a1a
Nudt9	1.19541428931313e-53	3.16307062193772	0.73	0.158	6.62080204136079e-49	cDC1s	Nudt9
H2-Aa1	1.26168857204655e-53	2.30461427519584	1	0.458	6.98786215627983e-49	cDC1s	H2-Aa
Clic4	1.44931800686028e-53	2.65786828601806	0.93	0.321	8.02704778099566e-49	cDC1s	Clic4
Tbc1d8	1.19569378726038e-52	2.40207647586198	0.79	0.171	6.62235004074159e-48	cDC1s	Tbc1d8
Plbd12	2.14214663693868e-52	3.00779544986811	0.83	0.255	1.18642791486849e-47	cDC1s	Plbd1
Marcks	7.13282686042349e-52	2.30989231271904	0.94	0.294	3.95051615664555e-47	cDC1s	Marcks
H2-Ab11	1.8385368625703e-51	2.43340361302803	0.99	0.478	1.01827364133456e-46	cDC1s	H2-Ab1
Adam23	2.48082694405505e-51	1.81991957993212	0.58	0.082	1.37400600296489e-46	cDC1s	Adam23
Ahr1	2.95708481151839e-51	2.68603109031892	0.78	0.197	1.63778142285946e-46	cDC1s	Ahr
Fnbp1	3.74052098400081e-49	2.3502212034095	0.93	0.384	2.07168754698885e-44	cDC1s	Fnbp1
Cd741	1.20589165767309e-48	2.20911288139757	1	0.621	6.67883094602239e-44	cDC1s	Cd74
Rbpj	4.10815002829014e-48	2.39358604717077	0.77	0.172	2.27529889316849e-43	cDC1s	Rbpj
Lpar6	1.61198158518926e-46	3.23949514152271	0.53	0.082	8.92796000957072e-42	cDC1s	Lpar6
Tmsb4x	2.25726962406161e-46	1.33468831996835	1	0.992	1.25018878128652e-41	cDC1s	Tmsb4x
Abcg3	6.86904534198697e-46	2.33639995046478	0.52	0.076	3.80442076265948e-41	cDC1s	Abcg3
Eef1b2	1.20173554132753e-45	1.69652137461917	0.98	0.889	6.65581229564253e-41	cDC1s	Eef1b2
Cd83	1.27162337510619e-44	2.10763302126367	0.94	0.346	7.04288606302563e-40	cDC1s	Cd83
Erlin1	9.03383753418967e-44	2.52486840957373	0.65	0.137	5.00339091831095e-39	cDC1s	Erlin1
Atox12	1.84172448014214e-43	2.18181787848925	0.93	0.502	1.02003910332673e-38	cDC1s	Atox1
Fuca1	2.61786496142549e-43	2.49099767387331	0.85	0.302	1.44990450888551e-38	cDC1s	Fuca1
Gm2a1	5.32511274545472e-43	2.72157024174238	0.9	0.454	2.9493136940701e-38	cDC1s	Gm2a
Egr3	2.41559987084378e-42	2.21850201402491	0.63	0.126	1.33787998846683e-37	cDC1s	Egr3
Tifab	7.01525886254444e-42	3.10783312873427	0.58	0.112	3.88540112102024e-37	cDC1s	Tifab
Armc8	1.49647526266865e-41	2.37681361877912	0.54	0.093	8.28822824229032e-37	cDC1s	Armc8
Dock5	1.53648777203929e-41	2.21728210927328	0.65	0.138	8.50983752543958e-37	cDC1s	Dock5
H2-Ob	1.59376981802409e-41	1.61121598037056	0.7	0.144	8.82709413712644e-37	cDC1s	H2-Ob
Rala	2.54768044742657e-41	2.14128414458095	0.87	0.341	1.41103281580721e-36	cDC1s	Rala
Got1	8.49451387053421e-41	2.23664836823428	0.82	0.241	4.70468650719537e-36	cDC1s	Got1
Galnt7	1.13084318614441e-39	2.13872030598938	0.65	0.143	6.26317498646083e-35	cDC1s	Galnt7
Gm44423	2.32414326567257e-39	1.80844171167088	0.53	0.089	1.28722674769275e-34	cDC1s	Gm44423
Nectin1	3.01045976888011e-39	2.25376863731639	0.56	0.104	1.66734314299425e-34	cDC1s	Nectin1
Pbx1	7.8965915971115e-39	2.29623799566808	0.56	0.107	4.3735272560602e-34	cDC1s	Pbx1
Irf52	1.82695601866895e-38	2.12453107503906	0.82	0.251	1.0118595909398e-33	cDC1s	Irf5
Etv3	2.59421808946894e-38	2.01622039734186	0.87	0.296	1.43680768885237e-33	cDC1s	Etv3
Jdp21	2.69097054557026e-38	2.75590325830155	0.68	0.186	1.49039403666409e-33	cDC1s	Jdp2
Pak1	3.39153013290474e-38	2.3025475072542	0.54	0.101	1.87839896410929e-33	cDC1s	Pak1
Zfp516	4.57399748479215e-38	2.06129281552821	0.62	0.127	2.53330850695213e-33	cDC1s	Zfp516
Slc25a20	7.89215475318968e-38	2.73408690814121	0.62	0.139	4.3710699100541e-33	cDC1s	Slc25a20
Pid11	3.32917418759399e-37	2.56735620408335	0.61	0.133	1.84386312379893e-32	cDC1s	Pid1
Rab43	9.89929294558068e-37	2.35559169814725	0.68	0.169	5.48272339790986e-32	cDC1s	Rab43
Naga	1.19106506205193e-36	2.36026842491947	0.64	0.159	6.59671384617461e-32	cDC1s	Naga
Sh3bp1	2.2722260835151e-36	2.32065589921244	0.67	0.174	1.25847241635484e-31	cDC1s	Sh3bp1
Efhd2	1.56282683946631e-34	1.9331697992702	0.91	0.436	8.65571645038415e-30	cDC1s	Efhd2
Cd861	3.08625285282512e-34	1.42419990530895	0.8	0.236	1.70932114253719e-29	cDC1s	Cd86
Itgax1	7.02721995026297e-34	1.79077476025405	0.71	0.19	3.89202576945315e-29	cDC1s	Itgax
Avpi11	7.36493305274397e-34	1.61807468909464	0.78	0.229	4.07906817126225e-29	cDC1s	Avpi1
Plekho2	8.79796706639053e-34	1.7542851784365	0.85	0.297	4.87275405972039e-29	cDC1s	Plekho2
Arsb	1.14969695421216e-33	2.24121538208005	0.58	0.132	6.36759658090403e-29	cDC1s	Arsb
Pik3cb	2.52944438160774e-33	2.3382786125701	0.51	0.103	1.40093277075344e-28	cDC1s	Pik3cb
Nampt	3.29947140685146e-33	2.4294884706761	0.78	0.266	1.82741223868468e-28	cDC1s	Nampt
Txndc15	1.05231936391529e-32	2.12990006574609	0.65	0.177	5.82827079704483e-28	cDC1s	Txndc15
Gns	1.24456399797467e-32	1.77004274078797	0.75	0.227	6.8930177027827e-28	cDC1s	Gns
Pmaip11	1.30638873933335e-32	1.88828094642301	0.85	0.319	7.23543403279778e-28	cDC1s	Pmaip1
Rab32	1.91025386375069e-32	1.97466688343871	0.52	0.109	1.05799410243832e-27	cDC1s	Rab32
Camk1d	1.99546164778578e-32	2.19051166922258	0.62	0.159	1.10518643362615e-27	cDC1s	Camk1d
St3gal5	4.15952386914497e-32	1.28902071941627	0.55	0.115	2.30375229492594e-27	cDC1s	St3gal5
Lrrk2	8.67183765112327e-32	2.22115055559315	0.5	0.103	4.80289728307462e-27	cDC1s	Lrrk2
Gm37558	1.52650902089821e-31	1.9757509044556	0.66	0.177	8.45457021224473e-27	cDC1s	Gm37558
Itprid2	2.26689274471852e-31	1.91541389579259	0.65	0.161	1.25551854666235e-26	cDC1s	Itprid2
Acox3	3.99282091504341e-31	2.03456113420115	0.54	0.122	2.21142386379679e-26	cDC1s	Acox3
Ciita1	9.46556106970017e-31	1.87551926521068	0.61	0.155	5.24250099845344e-26	cDC1s	Ciita
H2-DMa1	1.63091774778149e-30	1.72133238101469	0.89	0.397	9.03283794608779e-26	cDC1s	H2-DMa
H2-DMb11	4.35278257301428e-30	1.99751174383794	0.73	0.263	2.41078862806396e-25	cDC1s	H2-DMb1
Hsd17b11	4.63007754807667e-30	2.59988257493608	0.59	0.154	2.56436845000226e-25	cDC1s	Hsd17b11
Plekho11	5.9332321523349e-30	2.04021438528796	0.66	0.193	3.28612062757069e-25	cDC1s	Plekho1
Rnf19b	6.59183149147466e-30	2.01883342979002	0.84	0.367	3.65088587155324e-25	cDC1s	Rnf19b
Atpif1	6.98697897712186e-30	1.37864462712207	0.89	0.464	3.86973830647894e-25	cDC1s	Atpif1
Tns3	7.07061667012651e-30	2.40077373691169	0.54	0.13	3.91606104274956e-25	cDC1s	Tns3
Pi4k2a	8.08677643099294e-30	2.28962611078934	0.62	0.172	4.47886112630544e-25	cDC1s	Pi4k2a
Ucp2	1.0251139100489e-29	1.44140698718828	0.95	0.712	5.67759339080585e-25	cDC1s	Ucp2
Lgals33	1.84404387187123e-29	1.53207341300525	0.91	0.385	1.02132369843588e-24	cDC1s	Lgals3
Rasgef1b1	1.85752953455809e-29	2.05696280299387	0.63	0.169	1.028792732715e-24	cDC1s	Rasgef1b
Skap22	1.92693471741264e-29	1.60365145377281	0.87	0.363	1.06723279323899e-24	cDC1s	Skap2
Cd80	4.28109200494813e-28	2.01768762406204	0.52	0.121	2.37108280694052e-23	cDC1s	Cd80
Gfpt1	1.95580509955291e-27	1.8117758036874	0.72	0.237	1.08322265438738e-22	cDC1s	Gfpt1
BC0285282	2.60204823524462e-27	2.15561503336091	0.57	0.159	1.44114441509023e-22	cDC1s	BC028528
Csf2rb1	4.9319411690118e-27	1.43168215175798	0.78	0.293	2.73155561645718e-22	cDC1s	Csf2rb
Slamf71	5.98214037041537e-27	1.61887414196133	0.74	0.248	3.31320844415455e-22	cDC1s	Slamf7
Dpp41	6.60947182086816e-27	1.83133744379809	0.67	0.194	3.66065596798783e-22	cDC1s	Dpp4
9930120I10Rik	1.05042451702998e-26	1.6558444881549	0.67	0.202	5.81777618757053e-22	cDC1s	9930120I10Rik
Pqlc1	1.12921645921267e-26	1.5324002330248	0.57	0.148	6.2541653593494e-22	cDC1s	Pqlc1
Irf8	1.44720307945539e-26	1.18452887204432	0.88	0.378	8.01533425556368e-22	cDC1s	Irf8
Synj1	4.61331642777428e-26	1.72067375101539	0.73	0.249	2.55508530352278e-21	cDC1s	Synj1
Bcl2a1d	5.18706447750716e-26	1.71333679465233	0.77	0.277	2.87285566086734e-21	cDC1s	Bcl2a1d
Etv6	7.81907629232601e-26	1.67808318058236	0.75	0.254	4.33059540450476e-21	cDC1s	Etv6
Ap1b1	8.96507198227489e-26	1.76433097468504	0.51	0.121	4.96530511738295e-21	cDC1s	Ap1b1
Dpy19l1	2.33297229733482e-25	1.98033080141948	0.61	0.177	1.29211670687889e-20	cDC1s	Dpy19l1
Psme1	2.48911980394239e-25	1.14785445946862	0.97	0.736	1.37859900341349e-20	cDC1s	Psme1
Csf2ra3	3.15305093844262e-25	1.54749842763616	0.81	0.293	1.74631726225644e-20	cDC1s	Csf2ra
Actn1	6.99894023283366e-25	1.54612983807315	0.65	0.197	3.87636304795492e-20	cDC1s	Actn1
Id2	1.12933572937251e-24	1.60163067632518	0.89	0.482	6.25482593712967e-20	cDC1s	Id2
Epb41l2	2.40126603504569e-24	1.537464623042	0.65	0.195	1.32994119351006e-19	cDC1s	Epb41l2
Psmb9	4.48222853823679e-24	1.31329375337294	0.93	0.623	2.48248227590244e-19	cDC1s	Psmb9
Dnajb141	5.50372971642963e-24	1.57512781087737	0.62	0.186	3.04824070344455e-19	cDC1s	Dnajb14
Trafd11	1.75005309657829e-23	1.43567691986232	0.73	0.263	9.69266907539888e-19	cDC1s	Trafd1
Got2	1.80786049367713e-23	1.57611450959421	0.7	0.256	1.00128353442308e-18	cDC1s	Got2
Agpat3	1.87306951143188e-23	1.60168281577512	0.64	0.193	1.03739954890655e-18	cDC1s	Agpat3
Trib11	3.32268392258999e-23	1.6156296883307	0.77	0.319	1.84026849052647e-18	cDC1s	Trib1
Tent5c	3.88990990661844e-23	1.42202635509752	0.77	0.304	2.15442660178062e-18	cDC1s	Tent5c
Sgms1	1.46058868371395e-22	1.58489238569325	0.6	0.186	8.08947042474969e-18	cDC1s	Sgms1
Gcnt21	2.4007138857348e-22	1.76037932904375	0.62	0.209	1.32963538561422e-17	cDC1s	Gcnt2
H2-Oa1	3.84626566698691e-22	1.2993453757106	0.66	0.215	2.1302542396607e-17	cDC1s	H2-Oa
Kctd121	4.4124404662052e-22	1.48682518549746	0.88	0.445	2.44383015220775e-17	cDC1s	Kctd12
Lrrk1	5.07620332333519e-22	1.15067817139073	0.65	0.21	2.8114552106292e-17	cDC1s	Lrrk1
Grasp	8.3691039733775e-22	1.07498177044035	0.63	0.199	4.63522823565513e-17	cDC1s	Grasp
Nav11	1.83858210890026e-21	1.01952242152924	0.57	0.156	1.01829870101441e-16	cDC1s	Nav1
Fchsd2	3.34568296307607e-21	1.37167755534279	0.59	0.183	1.85300650909968e-16	cDC1s	Fchsd2
Gpr65	4.89516963026566e-21	1.37803807744013	0.67	0.247	2.71118969972264e-16	cDC1s	Gpr65
Lipa	5.16942728117374e-21	1.62956622205088	0.57	0.178	2.86308729967808e-16	cDC1s	Lipa
Arhgap18	8.38141665716821e-21	1.33575861659467	0.51	0.142	4.64204761557261e-16	cDC1s	Arhgap18
Gm45221	9.36868001414832e-21	1.64554245183514	0.51	0.146	5.18884342583605e-16	cDC1s	Gm45221
Tbca	1.17846575717743e-20	1.3990972676261	0.86	0.475	6.5269325961272e-16	cDC1s	Tbca
N4bp2l1	1.19697882988186e-20	1.97746934181858	0.58	0.201	6.62946724930071e-16	cDC1s	N4bp2l1
Rab11fip1	1.23667350142384e-20	1.44040136034436	0.58	0.185	6.84931618763592e-16	cDC1s	Rab11fip1
Ckb1	1.29864415555708e-20	1.6815577886727	0.57	0.197	7.19254065555288e-16	cDC1s	Ckb
Tmem131	2.86229511877319e-20	1.38633571783847	0.68	0.251	1.58528215153253e-15	cDC1s	Tmem131
Kit	4.16018929761552e-20	1.17708071418712	0.52	0.146	2.30412084248436e-15	cDC1s	Kit
Dennd1b	4.85854954789262e-20	1.54656887467722	0.66	0.242	2.69090766710033e-15	cDC1s	Dennd1b
Ptafr1	5.00056554915552e-20	1.32916928760104	0.55	0.163	2.76956322939979e-15	cDC1s	Ptafr
Bri3bp1	2.54204986241733e-19	1.51107752412007	0.64	0.227	1.40791431629984e-14	cDC1s	Bri3bp
Spag9	2.76430209268071e-19	1.27375448782306	0.86	0.482	1.53100871403121e-14	cDC1s	Spag9
Nr4a3	3.4856285995024e-19	1.36361604423425	0.86	0.485	1.9305153998344e-14	cDC1s	Nr4a3
Slc6a6	9.52341940626262e-19	1.61642656284248	0.69	0.298	5.27454583815855e-14	cDC1s	Slc6a6
Kpna41	1.5447061080244e-18	1.38204382319103	0.84	0.436	8.55535477929316e-14	cDC1s	Kpna4
Man2b11	1.68535544394836e-18	1.48737939735396	0.79	0.503	9.334341126308e-14	cDC1s	Man2b1
Unc93b12	1.71691897220893e-18	1.15533867706737	0.84	0.418	9.50915572757916e-14	cDC1s	Unc93b1
Ptms	2.44246347376443e-18	1.1764278528851	0.86	0.43	1.35275839494443e-13	cDC1s	Ptms
Snx101	2.740208232895e-18	1.43185633158195	0.63	0.227	1.5176643297889e-13	cDC1s	Snx10
Nuak21	2.89901700518261e-18	1.15187990498388	0.62	0.212	1.60562056832039e-13	cDC1s	Nuak2
Syngr21	3.85336042072737e-18	1.05118998915036	0.89	0.464	2.13418366901985e-13	cDC1s	Syngr2
Mtpn	6.08738191496041e-18	1.29320537464881	0.84	0.469	3.37149647360082e-13	cDC1s	Mtpn
Pomp1	6.85662961685552e-18	1.08587312383409	0.9	0.644	3.79754431329543e-13	cDC1s	Pomp
Usp12	1.00955761632097e-17	1.3547779581516	0.61	0.221	5.59143485799371e-13	cDC1s	Usp12
Gpr171	1.17856078300001e-17	1.24507060832612	0.67	0.275	6.52745889664557e-13	cDC1s	Gpr171
Plekhb2	2.6428299294752e-17	1.22765315218911	0.56	0.192	1.46373135643984e-12	cDC1s	Plekhb2
Rgs10	2.89698323774003e-17	1.02970112334771	0.79	0.379	1.60449416622232e-12	cDC1s	Rgs10
Dynll2	3.4996049164213e-17	1.47964984227093	0.59	0.216	1.93825618295994e-12	cDC1s	Dynll2
Eid1	3.62625710295984e-17	1.12789365176751	0.69	0.257	2.00840249647431e-12	cDC1s	Eid1
Clec12a2	8.52047946774929e-17	1.36866946315634	0.57	0.194	4.71906755321294e-12	cDC1s	Clec12a
Itm2c	1.35617924180788e-16	1.04252103707082	0.87	0.454	7.51119873075293e-12	cDC1s	Itm2c
Cbfa2t31	3.14877095873241e-16	1.15018909226303	0.65	0.266	1.74394679549394e-11	cDC1s	Cbfa2t3
Trim8	4.98695997782289e-16	1.36619675198919	0.51	0.172	2.76202778371721e-11	cDC1s	Trim8
Gpcpd1	5.17769639761657e-16	1.49418233658887	0.74	0.355	2.86766714981994e-11	cDC1s	Gpcpd1
Rogdi1	6.11457751438601e-16	1.53751469487884	0.52	0.186	3.38655875634269e-11	cDC1s	Rogdi
Pik3r1	6.24481200502828e-16	1.4279653742475	0.82	0.475	3.45868912898491e-11	cDC1s	Pik3r1
Rtn4	7.66730649381494e-16	1.09967178348814	0.87	0.478	4.24653770159941e-11	cDC1s	Rtn4
Arf3	8.99047834929412e-16	1.282669354419	0.64	0.252	4.97937643375655e-11	cDC1s	Arf3
Coa5	1.16685886552165e-15	1.47866292432051	0.53	0.183	6.46264782669166e-11	cDC1s	Coa5
Wdr1	1.26738032798043e-15	1.14389389107627	0.88	0.482	7.01938594651961e-11	cDC1s	Wdr1
Itga4	1.45158607785874e-15	1.00838402434484	0.9	0.616	8.03960949222063e-11	cDC1s	Itga4
Pfkp1	1.56302967336265e-15	1.40368201866985	0.72	0.333	8.65683984591905e-11	cDC1s	Pfkp
Ftl12	2.58045858394264e-15	1.31483150692489	0.98	0.955	1.42918698671663e-10	cDC1s	Ftl1
Gpd2	2.94604614080265e-15	1.47201909657575	0.53	0.198	1.63166765508355e-10	cDC1s	Gpd2
Mlec	5.89976040625783e-15	1.25645398073776	0.73	0.345	3.2675823010059e-10	cDC1s	Mlec
Nr4a2	6.58801380033355e-15	1.20821462640481	0.83	0.459	3.64877144331474e-10	cDC1s	Nr4a2
Gltp	6.87142768460988e-15	1.15194234607529	0.78	0.392	3.80574022312118e-10	cDC1s	Gltp
Ubfd1	6.89072557196093e-15	1.50112294154432	0.56	0.213	3.81642835803056e-10	cDC1s	Ubfd1
Tmem131l	7.22209319624484e-15	1.14592702613856	0.66	0.27	3.99995631674021e-10	cDC1s	Tmem131l
M6pr	7.32818804021627e-15	1.05559111536691	0.84	0.427	4.05871694607378e-10	cDC1s	M6pr
Rab71	1.22558270663447e-14	1.17944756501567	0.88	0.497	6.78788982069502e-10	cDC1s	Rab7
Sod1	1.43566689816015e-14	1.18630713276727	0.71	0.317	7.95144111545999e-10	cDC1s	Sod1
Ass11	2.05490629420446e-14	1.47398642840378	0.52	0.198	1.13810985104514e-09	cDC1s	Ass1
Fgl2	2.31857944993854e-14	1.15634107942977	0.53	0.194	1.28414522834846e-09	cDC1s	Fgl2
Rp2	2.45455593925699e-14	1.44165457239916	0.51	0.182	1.35945580695748e-09	cDC1s	Rp2
Gosr2	3.20440113764807e-14	1.40863522101459	0.58	0.239	1.77475757008638e-09	cDC1s	Gosr2
Ctnna1	4.07955227427651e-14	1.21686076299163	0.6	0.241	2.25946002710804e-09	cDC1s	Ctnna1
Nfe2l21	4.67111810910629e-14	1.30122916717814	0.76	0.404	2.58709876472852e-09	cDC1s	Nfe2l2
Nckap1l	5.98563285721529e-14	1.10764287519796	0.69	0.317	3.31514275796869e-09	cDC1s	Nckap1l
Sh3bgrl2	6.34174392086384e-14	1.16918601232397	0.72	0.335	3.51237487057044e-09	cDC1s	Sh3bgrl
Atp1a1	7.75034926585519e-14	1.0611000415762	0.86	0.489	4.2925309408939e-09	cDC1s	Atp1a1
Arih2	2.02353843999231e-13	1.02271878132409	0.63	0.261	1.12073676498974e-08	cDC1s	Arih2
Ube2f2	2.37828561298503e-13	1.02991264757086	0.68	0.313	1.31721348675176e-08	cDC1s	Ube2f
Herpud1	2.39315028980754e-13	1.05739298267441	0.82	0.5	1.32544628800991e-08	cDC1s	Herpud1
Rap2a	2.71094726731193e-13	1.35770752429878	0.5	0.195	1.50145814400071e-08	cDC1s	Rap2a
Iscu	2.86419811065227e-13	1.09650974708701	0.76	0.382	1.58633612358476e-08	cDC1s	Iscu
Bcl2a1b	3.39694332185472e-13	1.26329398070946	0.73	0.391	1.88139705880924e-08	cDC1s	Bcl2a1b
Tspan13	5.21678373685363e-13	1.13163759707015	0.85	0.512	2.88931567265638e-08	cDC1s	Tspan13
Ptger4	5.29842338250489e-13	1.07092390402038	0.58	0.238	2.93453179040033e-08	cDC1s	Ptger4
Gpr132	1.2912015744839e-12	1.04037744586157	0.86	0.515	7.1513199202791e-08	cDC1s	Gpr132
Rab8b	2.46174958059753e-12	1.10758077717934	0.69	0.323	1.36344000521394e-07	cDC1s	Rab8b
Prcp1	3.14923482093237e-12	1.05601244555933	0.72	0.336	1.74420370557339e-07	cDC1s	Prcp
5031439G07Rik1	3.28293380390701e-12	1.55650297156766	0.52	0.22	1.8182528872939e-07	cDC1s	5031439G07Rik
Malat1	7.96805282231775e-12	1.01128248026302	0.95	0.996	4.41310605564069e-07	cDC1s	Malat1
Rps27l	1.40542007644e-11	1.03484432823314	0.82	0.509	7.78391909336295e-07	cDC1s	Rps27l
Aftph	1.90185045392384e-11	1.35794722712336	0.56	0.244	1.05333987390572e-06	cDC1s	Aftph
Gm45223	9.69330689076147e-11	1.32463977174998	0.55	0.252	5.36863802144824e-06	cDC1s	Gm45223
Map4k41	1.13036853987149e-10	1.16330511621675	0.77	0.477	6.26054615807823e-06	cDC1s	Map4k4
Stx16	1.35727645033207e-10	1.04522086301209	0.53	0.238	7.51727562016419e-06	cDC1s	Stx16
Cyb5a	1.59134994475861e-10	1.03822209962059	0.7	0.446	8.81369166904557e-06	cDC1s	Cyb5a
P4hb1	3.33243809860661e-10	1.05565436214967	0.67	0.343	1.84567084091327e-05	cDC1s	P4hb
Ncoa3	5.18155820583002e-10	1.05305698210547	0.53	0.226	2.86980601229895e-05	cDC1s	Ncoa3
Basp1	3.26904891606683e-09	1.37034042069412	0.53	0.262	0.000181056274216361	cDC1s	Basp1
Txndc17	4.10778805111402e-09	1.52918285079726	0.7	0.438	0.00022750984121095	cDC1s	Txndc17
Spint2	1.82968285819114e-07	1.02903537035281	0.58	0.293	0.0101336985100916	cDC1s	Spint2
Epsti1	2.8491185267478e-07	1.20908645580778	0.77	0.492	0.0157798429603927	cDC1s	Epsti1
Ppp1r14a	4.70760871554018e-116	4.68796091652397	0.57	0.03	2.60730908710193e-111	cDC2s	Ppp1r14a
Tbc1d4	1.32802053029922e-83	3.00644715661231	0.96	0.203	7.35524170706222e-79	cDC2s	Tbc1d4
Il1r21	1.46292678297815e-80	3.47934982823235	0.78	0.123	8.10241998752446e-76	cDC2s	Il1r2
Havcr21	6.09336881825248e-73	3.40133182231899	0.77	0.133	3.37481231998914e-68	cDC2s	Havcr2
Adam231	1.82311909015825e-68	3.47648963978979	0.62	0.079	1.00973450808415e-63	cDC2s	Adam23
Tbc1d92	4.41455532824298e-68	3.38823718982678	0.72	0.122	2.44500146854737e-63	cDC2s	Tbc1d9
Dnase1l31	1.90440447969474e-64	2.72772651991599	0.75	0.124	1.05475442107893e-59	cDC2s	Dnase1l3
Wdfy41	2.81678993595076e-63	2.83671289539989	0.83	0.186	1.56007910602633e-58	cDC2s	Wdfy4
Itgax2	7.1836631266331e-63	3.02761585797405	0.83	0.184	3.97867182268574e-58	cDC2s	Itgax
Ccnd11	2.66191184822899e-62	3.11061763342449	0.75	0.142	1.47429987714163e-57	cDC2s	Ccnd1
H2-DMb21	3.07748344047365e-61	2.82903208834066	0.75	0.143	1.70446420350633e-56	cDC2s	H2-DMb2
Cyp4f16	2.02318788734257e-59	3.74969451287543	0.67	0.124	1.12054261140468e-54	cDC2s	Cyp4f16
H2-Oa2	3.10176459645392e-59	2.7424268766346	0.84	0.206	1.717912321746e-54	cDC2s	H2-Oa
Malt1	1.72630405016625e-57	3.0527983442428	0.98	0.468	9.56113498184578e-53	cDC2s	Malt1
H2-Aa2	1.0824305296555e-56	2.40341108430524	1	0.458	5.99504148849699e-52	cDC2s	H2-Aa
H2-Eb12	1.25545651880885e-56	2.46606493453327	1	0.452	6.95334592942281e-52	cDC2s	H2-Eb1
H2-Ab12	2.16963408875477e-56	2.51921510123058	1	0.477	1.20165184005683e-51	cDC2s	H2-Ab1
Asb2	4.08293344939871e-56	3.33515010881532	0.57	0.083	2.26133269094948e-51	cDC2s	Asb2
Siglecg	1.14253489904389e-55	2.81582253464614	0.67	0.119	6.32792953835459e-51	cDC2s	Siglecg
Cd862	1.77351254738068e-55	2.94100983197751	0.85	0.233	9.82259924366789e-51	cDC2s	Cd86
Avpi12	7.01862660257193e-53	2.75233225167453	0.82	0.227	3.88726634383446e-48	cDC2s	Avpi1
Specc1	8.52131013854897e-49	2.9820328429248	0.72	0.167	4.71952762023535e-44	cDC2s	Specc1
Cd831	4.48051295105953e-48	2.20406884822124	0.94	0.346	2.48153209794432e-43	cDC2s	Cd83
Cd742	1.54697155225119e-47	2.13600803658309	1	0.621	8.56790194214319e-43	cDC2s	Cd74
Nav12	2.25721767490555e-47	2.93959861383016	0.67	0.151	1.25016000924644e-42	cDC2s	Nav1
H2-Eb2	4.1191609604225e-47	2.96483998998996	0.55	0.092	2.28139729793e-42	cDC2s	H2-Eb2
Ggta1	7.47720397582594e-47	2.950985445638	0.7	0.174	4.1412494220112e-42	cDC2s	Ggta1
Gm63772	1.61466803700099e-46	2.96020898445995	0.71	0.171	8.94283892292996e-42	cDC2s	Gm6377
Sema7a	9.14188743447807e-46	2.88310156649984	0.51	0.078	5.06323435558568e-41	cDC2s	Sema7a
Rel	1.07738149430452e-44	2.17598120088223	0.96	0.565	5.96707740620556e-40	cDC2s	Rel
Stap1	1.28105325792175e-43	2.596321839674	0.87	0.355	7.09511346899962e-39	cDC2s	Stap1
Pip4k2a1	1.7407544193611e-43	2.306210884365	0.89	0.366	9.64116835163145e-39	cDC2s	Pip4k2a
Fosb1	1.80455720317896e-43	2.05138846634556	0.95	0.422	9.99454006980669e-39	cDC2s	Fosb
Ahr2	2.01436091896646e-43	2.94658707179465	0.73	0.199	1.11565379496957e-38	cDC2s	Ahr
Kit1	1.54114723111302e-42	2.64008489726143	0.63	0.14	8.53564393951944e-38	cDC2s	Kit
Gm2a2	1.79716433761977e-42	2.02634426932516	0.94	0.452	9.95359468390708e-38	cDC2s	Gm2a
Grasp1	3.3866450133236e-42	2.62891725753527	0.73	0.194	1.87569334062928e-37	cDC2s	Grasp
Elmsan1	4.96376535551657e-42	2.56683507821053	0.8	0.264	2.74918144215285e-37	cDC2s	Elmsan1
Grk31	6.03706514640494e-42	2.27405412147566	0.78	0.224	3.34362853133637e-37	cDC2s	Grk3
Lyst1	7.44407705962238e-42	2.31840833059712	0.83	0.285	4.12290207947186e-37	cDC2s	Lyst
Plxnc1	1.43250606729841e-41	2.51828568642932	0.7	0.186	7.93393485373224e-37	cDC2s	Plxnc1
Gdi2	2.70249239881236e-41	1.90990535566225	0.95	0.703	1.49677541508222e-36	cDC2s	Gdi2
Ciita2	5.21677185812729e-41	2.39727541078828	0.66	0.152	2.8893090936238e-36	cDC2s	Ciita
Gm38115	7.80808694522604e-41	3.19513531513676	0.53	0.104	4.32450895461344e-36	cDC2s	Gm38115
Cd801	1.04743113301235e-40	2.78035032608028	0.57	0.118	5.80119733018892e-36	cDC2s	Cd80
Tgm2	4.96009853731419e-40	1.95896856541306	0.69	0.172	2.74715057489147e-35	cDC2s	Tgm2
Rasgef1b2	1.90805599334312e-39	2.60570041321702	0.66	0.167	1.05677681191309e-34	cDC2s	Rasgef1b
Rogdi2	4.49304282356938e-39	2.27861116199473	0.69	0.177	2.4884717678339e-34	cDC2s	Rogdi
Themis2	8.84650312202807e-39	2.86019316013153	0.64	0.173	4.89963575413525e-34	cDC2s	Themis2
Sirpa2	4.13583333339804e-38	2.23517820573921	0.78	0.246	2.2906312917025e-33	cDC2s	Sirpa
Cdk141	5.28836724057627e-38	2.45243699668148	0.52	0.1	2.92896219619317e-33	cDC2s	Cdk14
Plbd13	1.51642584923076e-37	1.83198292896892	0.82	0.255	8.39872456596457e-33	cDC2s	Plbd1
Egr31	1.45305306936201e-36	2.79513522584946	0.57	0.129	8.04773442466152e-32	cDC2s	Egr3
Nectin11	2.01554895670316e-36	3.05954776948012	0.51	0.106	1.11631178967005e-31	cDC2s	Nectin1
Lrrk21	1.25109121118601e-35	2.43338406221277	0.51	0.102	6.92916867315374e-31	cDC2s	Lrrk2
Nuak22	1.10388634741455e-34	2.41211756872059	0.69	0.208	6.11387453515548e-30	cDC2s	Nuak2
Napsa2	2.49101975077366e-34	1.89975489648811	0.91	0.456	1.37965128896599e-29	cDC2s	Napsa
H2-Ob1	3.44333895229946e-34	2.24064164978553	0.6	0.149	1.90709327873106e-29	cDC2s	H2-Ob
Nr4a31	3.81371903883386e-34	2.06245952524599	0.91	0.482	2.11222828965813e-29	cDC2s	Nr4a3
C430019N01Rik	3.92244839173889e-34	2.60807291168358	0.5	0.105	2.17244804176458e-29	cDC2s	C430019N01Rik
Ckb2	2.43611712007952e-33	2.18850394879031	0.67	0.192	1.34924346695604e-28	cDC2s	Ckb
I830077J02Rik	3.71406243502275e-33	2.89465762775108	0.5	0.111	2.05703347963735e-28	cDC2s	I830077J02Rik
Marcks1	7.91696955203089e-33	1.24353462797138	0.86	0.298	4.38481358639231e-28	cDC2s	Marcks
Dock10	9.94275197616501e-33	1.8302317358668	0.92	0.567	5.50679318199899e-28	cDC2s	Dock10
Lcp1	1.09497270883526e-32	1.29966966848038	0.98	0.778	6.06450634788407e-28	cDC2s	Lcp1
Snx20	1.31726143837212e-32	1.83338563282118	0.93	0.518	7.295652476424e-28	cDC2s	Snx20
Gsn2	7.95632608566409e-32	1.7486650467867	0.77	0.296	4.40661120254506e-27	cDC2s	Gsn
Runx3	3.72423889654559e-31	1.85942883426692	0.88	0.458	2.06266971285177e-26	cDC2s	Runx3
Mdh21	9.14249079043434e-31	2.18198523265623	0.88	0.608	5.06356852428206e-26	cDC2s	Mdh2
Gpr352	1.24731968677219e-30	2.67983438527599	0.55	0.15	6.9082800851878e-26	cDC2s	Gpr35
Spi13	3.43944016837769e-30	1.7814194784748	0.87	0.398	1.90493393725599e-25	cDC2s	Spi1
Trps11	1.00343844565376e-29	2.12022565906418	0.79	0.331	5.55754383125336e-25	cDC2s	Trps1
H2-DMa2	1.61013222228643e-29	1.69432396094523	0.88	0.398	8.91771731313342e-25	cDC2s	H2-DMa
Nr4a21	2.68789448009397e-29	2.11375201925318	0.87	0.457	1.48869035780004e-24	cDC2s	Nr4a2
S100a42	2.99511629036475e-29	1.47554931578231	0.92	0.368	1.65884515741852e-24	cDC2s	S100a4
Atox13	3.34919619282254e-29	1.66190739399319	0.89	0.504	1.85495231139476e-24	cDC2s	Atox1
Pmaip12	3.97693228578218e-29	1.85650702741175	0.79	0.322	2.20262394648046e-24	cDC2s	Pmaip1
Plek1	4.54347451372808e-29	1.4375040701993	0.91	0.504	2.5164033594283e-24	cDC2s	Plek
Synj11	1.48192410255674e-28	2.01406714492666	0.7	0.251	8.20763664201048e-24	cDC2s	Synj1
Ptgs21	1.71084459370956e-28	1.70742564213778	0.58	0.153	9.47551278226038e-24	cDC2s	Ptgs2
Zfp5161	2.82550661942098e-28	2.7103476687398	0.51	0.133	1.56490684116631e-23	cDC2s	Zfp516
Pik3r11	2.62558560145726e-27	1.66299916366126	0.9	0.471	1.4541805853671e-22	cDC2s	Pik3r1
Cyth4	3.45088791268286e-27	2.0435004477075	0.81	0.415	1.9112742704394e-22	cDC2s	Cyth4
Ifi302	4.18573434588118e-27	1.36246431534784	0.93	0.439	2.31826896746629e-22	cDC2s	Ifi30
Mycbp2	4.21958732809461e-27	1.77585510963696	0.93	0.544	2.3370184416652e-22	cDC2s	Mycbp2
Btg2	8.4052920281889e-27	1.28942929536077	0.99	0.865	4.65527098981242e-22	cDC2s	Btg2
Spag91	3.98160524061265e-26	1.68540972814274	0.89	0.48	2.20521206251332e-21	cDC2s	Spag9
Cd300c22	5.10587989329285e-26	1.75397456166902	0.59	0.172	2.82789157890025e-21	cDC2s	Cd300c2
Flt32	1.19970737165452e-25	2.23929524670852	0.54	0.151	6.64457927790858e-21	cDC2s	Flt3
Per1	1.38154328681869e-25	2.02307581223328	0.8	0.372	7.65167749404533e-21	cDC2s	Per1
Dennd4a	1.43443318431748e-25	1.35228299461767	0.94	0.696	7.94460819134236e-21	cDC2s	Dennd4a
Rrad	2.60988993820476e-25	2.64039092722707	0.7	0.286	1.44548754227471e-20	cDC2s	Rrad
Fam49a	3.03525905246715e-25	2.11009643881108	0.67	0.257	1.68107822620893e-20	cDC2s	Fam49a
Bcl2a1b1	6.51439924223957e-25	1.38140058455017	0.86	0.384	3.60800002031439e-20	cDC2s	Bcl2a1b
Syngr22	1.34443540748495e-24	1.51183134359056	0.85	0.466	7.44615550435538e-20	cDC2s	Syngr2
Bcl2a1d1	2.03057088891508e-24	1.30345822754398	0.76	0.278	1.12463168682562e-19	cDC2s	Bcl2a1d
Tob2	3.5446485693895e-24	1.48222135649309	0.87	0.468	1.96320361015637e-19	cDC2s	Tob2
Cfp2	3.55326355066244e-24	2.01800604340649	0.59	0.191	1.96797501753439e-19	cDC2s	Cfp
Haus8	7.97098786406236e-24	2.72449634711983	0.52	0.165	4.41473162851094e-19	cDC2s	Haus8
Crtc31	1.00059643689797e-23	2.16809149812248	0.65	0.252	5.54180336575941e-19	cDC2s	Crtc3
Otulinl1	1.24214067007571e-23	1.77386646576501	0.74	0.325	6.87959610121434e-19	cDC2s	Otulinl
Gpr1321	1.83071110794191e-23	1.37417174696178	0.89	0.513	1.01393934713363e-18	cDC2s	Gpr132
Cytip	1.99397103416335e-23	1.35233797014926	0.93	0.758	1.10436085727137e-18	cDC2s	Cytip
Ubl3	2.28905953517301e-23	1.57828588477197	0.89	0.551	1.26779562355557e-18	cDC2s	Ubl3
Traf1	3.12188768578476e-23	1.17489433048303	0.93	0.505	1.72905749477189e-18	cDC2s	Traf1
Cyld	3.29976271858517e-23	2.0360098094868	0.75	0.37	1.8275735816884e-18	cDC2s	Cyld
S100a111	3.4698242902026e-23	1.44344049889474	0.89	0.625	1.92176218312871e-18	cDC2s	S100a11
Tet21	3.54426282188556e-23	2.02041556577587	0.66	0.261	1.96298996390131e-18	cDC2s	Tet2
Prcp2	5.99098897747632e-23	1.70437653595425	0.75	0.334	3.31810924517526e-18	cDC2s	Prcp
Gpd21	8.59405352099659e-23	2.30549676066218	0.56	0.197	4.75981654260396e-18	cDC2s	Gpd2
Stk17b	1.18363952451539e-22	1.26386443592801	0.94	0.787	6.55558750652847e-18	cDC2s	Stk17b
5031439G07Rik2	1.36962135106965e-22	2.16589581680137	0.59	0.216	7.58564785289927e-18	cDC2s	5031439G07Rik
Zfp263	1.89566841289088e-22	2.14975313787708	0.53	0.175	1.04991595047961e-17	cDC2s	Zfp263
Evi2a1	2.3369301558582e-22	1.85455970084513	0.68	0.302	1.29430876682207e-17	cDC2s	Evi2a
Tspan131	2.39422702768843e-22	1.63811131770876	0.83	0.513	1.32604263928524e-17	cDC2s	Tspan13
Ly862	2.85145770440509e-22	1.37205781480651	0.8	0.32	1.57927984958476e-17	cDC2s	Ly86
Uvrag	3.59417081008229e-22	1.76531163636577	0.73	0.337	1.99063150316408e-17	cDC2s	Uvrag
Tmem131l1	5.30131163417541e-22	1.78832941275352	0.67	0.269	2.93613144858805e-17	cDC2s	Tmem131l
Slc38a1	8.53607149193318e-22	1.5712306315196	0.84	0.508	4.72770319580719e-17	cDC2s	Slc38a1
Zfp36	1.20080478900506e-21	1.32862779434367	0.95	0.587	6.6506573239045e-17	cDC2s	Zfp36
Tmem1311	1.72828422845169e-21	1.85441073855294	0.64	0.253	9.57210219927968e-17	cDC2s	Tmem131
Pde4b1	2.00076153896366e-21	1.73866048466922	0.8	0.447	1.10812177835502e-16	cDC2s	Pde4b
Elmo1	2.98811059494043e-21	1.73801254082116	0.72	0.338	1.65496505300776e-16	cDC2s	Elmo1
D8Ertd738e	7.65556518644121e-21	1.25886565463423	0.89	0.668	4.24003477851046e-16	cDC2s	D8Ertd738e
Man1a	1.62667995296451e-20	1.94069446008176	0.7	0.343	9.00936691949393e-16	cDC2s	Man1a
Kdm6b1	2.306690679781e-20	1.40706223824757	0.91	0.619	1.27756063299671e-15	cDC2s	Kdm6b
Nfkbie	2.76747251113514e-20	1.82784398270253	0.74	0.346	1.5327646502922e-15	cDC2s	Nfkbie
Pld42	3.7968607258868e-20	1.2662165143242	0.76	0.307	2.1028913130324e-15	cDC2s	Pld4
Rbpj1	3.97841361991613e-20	2.10384840281092	0.53	0.184	2.20344438339055e-15	cDC2s	Rbpj
Cyb5r3	4.82146814665496e-20	1.89863090613478	0.56	0.214	2.67037013302485e-15	cDC2s	Cyb5r3
Fbrsl1	6.09735032751316e-20	2.13051320059	0.53	0.191	3.37701747889316e-15	cDC2s	Fbrsl1
Plekho21	6.25677176510415e-20	1.75720700961331	0.68	0.306	3.46531304210294e-15	cDC2s	Plekho2
Ctsz2	1.10397333863502e-19	1.24806001913353	0.89	0.505	6.11435633603007e-15	cDC2s	Ctsz
Mapk141	1.13628308384794e-19	1.68636588057368	0.68	0.314	6.29330385989182e-15	cDC2s	Mapk14
Prkcb	1.19533913592191e-19	1.92536662723207	0.65	0.297	6.62038580430349e-15	cDC2s	Prkcb
Zmiz2	1.54231976658971e-19	1.60494393241646	0.69	0.329	8.5421380272571e-15	cDC2s	Zmiz2
M6pr1	3.85452977957414e-19	1.61424838672256	0.79	0.429	2.13483131841714e-14	cDC2s	M6pr
App2	5.64847690490848e-19	1.97873032549847	0.55	0.202	3.12840893378356e-14	cDC2s	App
Wnk1	1.90362583904343e-18	1.59234526090304	0.89	0.703	1.0543231709542e-13	cDC2s	Wnk1
Gm37531	2.25525585118793e-18	2.52659841111524	0.5	0.188	1.24907345318044e-13	cDC2s	Gm37531
Filip1l	3.20697792628716e-18	1.8213065033749	0.61	0.265	1.77618472447414e-13	cDC2s	Filip1l
Hck3	3.92767580659864e-18	1.40863313359941	0.66	0.272	2.17534324548466e-13	cDC2s	Hck
Map3k14	4.16574466495006e-18	1.76906222285384	0.61	0.245	2.30719768268259e-13	cDC2s	Map3k14
Tnfaip81	5.38000593826942e-18	1.39118361618103	0.79	0.51	2.97971628891052e-13	cDC2s	Tnfaip8
Calm1	8.28275904528659e-18	1.23712434591538	0.96	0.878	4.58740609723197e-13	cDC2s	Calm1
Etv31	1.78883505865641e-17	1.5121099096174	0.66	0.307	9.90746297236852e-13	cDC2s	Etv3
Iqgap1	1.82975664146678e-17	1.27618437081565	0.94	0.744	1.01341071587638e-12	cDC2s	Iqgap1
Clec7a2	5.12068863646997e-17	2.24601015112809	0.53	0.214	2.8360934013089e-12	cDC2s	Clec7a
Polb	1.10649371529247e-16	2.24607096657117	0.57	0.261	6.12831544214733e-12	cDC2s	Polb
Ptms1	1.46935908808556e-16	1.25772093038789	0.78	0.434	8.13804530936186e-12	cDC2s	Ptms
Dusp16	2.49991983139074e-16	1.69426103132014	0.53	0.207	1.38458059861576e-11	cDC2s	Dusp16
5330406M23Rik	2.74593439285391e-16	1.36111243377402	0.65	0.292	1.52083576348214e-11	cDC2s	5330406M23Rik
Eprs	2.80566895050048e-16	1.64688637012236	0.73	0.421	1.55391974823469e-11	cDC2s	Eprs
Map3k1	5.12931637891216e-16	1.63247840403679	0.67	0.336	2.8408718764605e-11	cDC2s	Map3k1
Cbfa2t32	5.17080603732458e-16	1.53799918423713	0.6	0.269	2.86385092377222e-11	cDC2s	Cbfa2t3
Agpat41	5.51604828773702e-16	1.81293123870487	0.53	0.221	3.05506334416315e-11	cDC2s	Agpat4
Herpud11	5.9550450615102e-16	1.12556924774755	0.81	0.501	3.29820170731742e-11	cDC2s	Herpud1
Cyfip11	6.83850171309961e-16	1.83569724155266	0.56	0.255	3.78750417380022e-11	cDC2s	Cyfip1
Pik3ap1	9.48891763718756e-16	1.65013768261577	0.59	0.251	5.25543703335633e-11	cDC2s	Pik3ap1
Sema4d	9.64131640123965e-16	1.61221120346582	0.65	0.323	5.33984308882658e-11	cDC2s	Sema4d
Mef2c	1.2168028950361e-15	1.46089261531722	0.63	0.28	6.73926283415742e-11	cDC2s	Mef2c
Nr4a1	1.42537984148607e-15	1.08537975235137	0.92	0.644	7.89446625207058e-11	cDC2s	Nr4a1
Klf41	1.44214069431944e-15	1.68392558545222	0.62	0.296	7.98729623548819e-11	cDC2s	Klf4
Tmed5	2.06028822347422e-15	1.28401338262308	0.85	0.553	1.14109063257119e-10	cDC2s	Tmed5
Jmjd1c	2.76997370165401e-15	1.42062553874503	0.74	0.412	1.53414993466107e-10	cDC2s	Jmjd1c
Itga41	4.45444489574917e-15	1.06099174715251	0.89	0.617	2.46709430551068e-10	cDC2s	Itga4
H2-DMb12	4.48264928347191e-15	1.06923845391052	0.64	0.268	2.48271530565092e-10	cDC2s	H2-DMb1
Rab11fip11	5.43540992243221e-15	1.30106488366217	0.51	0.189	3.01040178553908e-10	cDC2s	Rab11fip1
Bach11	5.8790744904414e-15	1.73345043611244	0.59	0.273	3.25612540653097e-10	cDC2s	Bach1
Gm452231	8.72442919640713e-15	1.46341393813684	0.57	0.251	4.83202511043009e-10	cDC2s	Gm45223
Rheb	8.83062943945638e-15	1.3185014526351	0.78	0.558	4.89084411504292e-10	cDC2s	Rheb
Unc93b13	1.5004038466039e-14	1.07444210375815	0.79	0.421	8.30998670441571e-10	cDC2s	Unc93b1
Nrros2	1.52840331638661e-14	1.33379804113648	0.66	0.332	8.46506176780725e-10	cDC2s	Nrros
Rlim	2.67999961509365e-14	1.36006766025745	0.59	0.275	1.48431778681962e-09	cDC2s	Rlim
Atf32	3.44908642419579e-14	1.67637244182599	0.58	0.27	1.91027651604084e-09	cDC2s	Atf3
Skap23	3.69478219073402e-14	1.17948830084941	0.71	0.371	2.04635511633804e-09	cDC2s	Skap2
Efhd21	5.47563602305038e-14	1.24336114753879	0.75	0.445	3.03268101136645e-09	cDC2s	Efhd2
Kpna42	6.48911970123125e-14	1.27914619006467	0.72	0.442	3.59399894652693e-09	cDC2s	Kpna4
Sp1401	6.62429342125912e-14	1.36242265387758	0.67	0.353	3.66886491136436e-09	cDC2s	Sp140
Rilpl2	8.48547027722573e-14	1.40832381612129	0.71	0.437	4.69967771304147e-09	cDC2s	Rilpl2
Arap2	9.49440579194805e-14	1.56294644726407	0.56	0.247	5.25847664787043e-09	cDC2s	Arap2
Man2b12	1.55997689598e-13	1.29884367202454	0.77	0.504	8.63993203838523e-09	cDC2s	Man2b1
Myo9b	1.95352245752086e-13	1.43439452848804	0.56	0.262	1.08195841309793e-08	cDC2s	Myo9b
Ndel11	2.21974656127002e-13	1.39943359374881	0.75	0.438	1.2294066329594e-08	cDC2s	Ndel1
Slamf72	2.64035818439037e-13	1.42199746015613	0.56	0.257	1.46236238042461e-08	cDC2s	Slamf7
Clic41	3.03393218906703e-13	1.09591888233773	0.65	0.335	1.68034334291478e-08	cDC2s	Clic4
Lats2	3.32923497183809e-13	1.69903481938138	0.51	0.225	1.84389678915253e-08	cDC2s	Lats2
Baz2b	4.07565276141233e-13	1.28008775712973	0.64	0.339	2.25730028190822e-08	cDC2s	Baz2b
Arl4c1	5.95619414091437e-13	1.47717304421351	0.63	0.326	3.29883812494542e-08	cDC2s	Arl4c
Basp11	9.33306527862627e-13	1.06706116856365	0.57	0.26	5.16911820456716e-08	cDC2s	Basp1
Mtpn1	4.43455215858519e-12	1.28327908556793	0.71	0.476	2.45607671303241e-07	cDC2s	Mtpn
Grb2	4.68871285357117e-12	1.06666973056593	0.81	0.601	2.59684361395039e-07	cDC2s	Grb2
Ifngr2	5.06403160830023e-12	1.24541028207323	0.58	0.282	2.80471390625708e-07	cDC2s	Ifngr2
Smad4	5.26963768152706e-12	1.42405529263541	0.58	0.299	2.91858882991376e-07	cDC2s	Smad4
Oat	6.5053829354747e-12	1.73083124918778	0.52	0.259	3.60300633881266e-07	cDC2s	Oat
Mapkapk21	1.40689387620699e-11	1.05716867272623	0.76	0.481	7.79208173337244e-07	cDC2s	Mapkapk2
Cd682	1.77469954377164e-11	1.19860131312786	0.54	0.251	9.82917342317921e-07	cDC2s	Cd68
Ctsc1	2.33029868580919e-11	1.11995011494429	0.71	0.429	1.29063592713542e-06	cDC2s	Ctsc
Relb	2.34421269858775e-11	1.12586266959535	0.63	0.333	1.29834220311282e-06	cDC2s	Relb
Cd300a2	3.00490277150442e-11	1.21109881664028	0.54	0.245	1.66426539999772e-06	cDC2s	Cd300a
Mob1a	1.130772681755e-10	1.0977450533578	0.69	0.465	6.26278449790006e-06	cDC2s	Mob1a
Itpr1	3.10087875830957e-10	1.25077686718498	0.51	0.255	1.71742170028976e-05	cDC2s	Itpr1
Tiparp	3.64508084162855e-10	1.55071529077902	0.53	0.282	2.01882802413597e-05	cDC2s	Tiparp
Csf2ra4	4.12409761163305e-10	1.20270814369904	0.59	0.304	2.28413146220296e-05	cDC2s	Csf2ra
Syk	5.86873790494469e-10	1.16496072579569	0.63	0.355	3.25040048865362e-05	cDC2s	Syk
Hcls1	7.33203557952718e-10	1.02046364651811	0.68	0.445	4.06084790572113e-05	cDC2s	Hcls1
Rassf42	9.68821492393396e-10	1.15382620134165	0.5	0.239	5.36581783562082e-05	cDC2s	Rassf4
Med21	1.13325636519025e-09	1.79038992450338	0.54	0.312	6.27654037860617e-05	cDC2s	Med21
Reep3	2.27081248799179e-09	1.33877944778689	0.52	0.285	0.000125768949647425	cDC2s	Reep3
Nckap1l1	3.40478980587942e-09	1.30041737465911	0.55	0.325	0.000188574283398632	cDC2s	Nckap1l
Txnrd1	3.61696301004075e-09	1.34974250728421	0.51	0.275	0.000200325496311107	cDC2s	Txnrd1
Ccdc88a1	1.42912893723877e-08	1.20683873890486	0.51	0.275	0.000791523061889693	cDC2s	Ccdc88a
Mapre1	2.23524973869841e-08	1.00705262117273	0.72	0.516	0.00123799306777812	cDC2s	Mapre1
Wipf1	3.06698159049895e-08	1.14876717809332	0.65	0.413	0.00169864775389784	cDC2s	Wipf1
Cdv3	3.7901864462694e-08	1.36542629994573	0.62	0.44	0.00209919476326631	cDC2s	Cdv3
Kdm7a	7.57913410821284e-08	1.19748480973011	0.59	0.398	0.00419770342583368	cDC2s	Kdm7a
Tm6sf11	7.61935500524037e-08	1.64086208531813	0.55	0.343	0.00421997976965238	cDC2s	Tm6sf1
Ehd11	9.69425626812659e-08	1.04381745244398	0.56	0.342	0.00536916383410191	cDC2s	Ehd1
Ptpre1	1.13522281517366e-07	1.05621568345419	0.59	0.364	0.00628743156183933	cDC2s	Ptpre
Mark3	1.66412855128703e-07	1.02056173388704	0.53	0.314	0.00921677598130323	cDC2s	Mark3
Nfat5	5.85533756786954e-07	1.27104205677115	0.5	0.296	0.0324297871196455	cDC2s	Nfat5
Eif4g3	9.70310529915595e-07	1.13229233168022	0.52	0.34	0.0537406486993752	cDC2s	Eif4g3
Spty2d1	9.82447733467036e-07	1.14145551935923	0.53	0.342	0.0544128677180718	cDC2s	Spty2d1
Il4ra	1.7196776979795e-06	1.01457871173483	0.52	0.317	0.0952443493025948	cDC2s	Il4ra
Fscn1	1.57630909899435e-261	6.96591770116493	0.96	0.032	8.73038794478022e-257	migDCs	Fscn1
Cacnb3	4.62537809212823e-236	6.30921797054422	0.8	0.019	2.56176565632522e-231	migDCs	Cacnb3
Slco5a1	3.4632171942833e-221	7.26346857002755	0.69	0.012	1.9181028430538e-216	migDCs	Slco5a1
Nudt17	1.65036129638394e-172	6.89040423146238	0.56	0.011	9.14052604002247e-168	migDCs	Nudt17
Il4i1	5.01136938696796e-171	5.23481085214469	0.85	0.051	2.7755469349722e-166	migDCs	Il4i1
H2-M2	8.68810991786441e-156	6.66558084874433	0.51	0.01	4.8119096780092e-151	migDCs	H2-M2
Anxa31	7.03065044870898e-143	5.17230835807019	0.95	0.103	3.89392575101747e-138	migDCs	Anxa3
Slc4a8	2.85336797873492e-138	5.58416084101658	0.67	0.037	1.58033785502234e-133	migDCs	Slc4a8
Ankrd33b	3.30639291367282e-135	4.25037893124377	0.78	0.056	1.83124571523769e-130	migDCs	Ankrd33b
Mreg	1.79543173031013e-133	4.85935675111036	0.63	0.032	9.94399863832268e-129	migDCs	Mreg
Zmynd15	3.5449192927516e-132	6.53332160898265	0.5	0.015	1.96335355029047e-127	migDCs	Zmynd15
Cxcl161	1.32926787562567e-117	4.53964818541589	0.84	0.092	7.36215012915279e-113	migDCs	Cxcl16
Socs2	3.54194701234344e-111	5.02596790479239	0.64	0.047	1.96170735278641e-106	migDCs	Socs2
Apol7c1	2.64327375946192e-89	4.60935181201204	0.58	0.048	1.46397717167798e-84	migDCs	Apol7c
Tspan3	6.42932913311379e-86	4.81890907557243	0.83	0.149	3.56088394037507e-81	migDCs	Tspan3
Sema7a1	7.10774135379389e-77	3.98189793879067	0.62	0.073	3.93662254879875e-72	migDCs	Sema7a
Tbc1d41	3.34736994308954e-74	3.69528754489031	0.9	0.206	1.85394084298014e-69	migDCs	Tbc1d4
Rogdi3	3.99807393743588e-73	3.26353407260534	0.85	0.169	2.21433325024886e-68	migDCs	Rogdi
Ccr7	1.14407400879363e-72	3.91233216869606	0.96	0.271	6.3364538977035e-68	migDCs	Ccr7
Etv32	5.1180302492996e-71	3.59864054322354	0.96	0.292	2.83462105357458e-66	migDCs	Etv3
Cd200	2.0887116288897e-70	3.93858236590849	0.55	0.059	1.15683293566056e-65	migDCs	Cd200
Marcks2	8.8943515561921e-70	3.41471215590737	0.96	0.293	4.92613660939699e-65	migDCs	Marcks
Prnp	1.28091942299408e-68	4.07159898298795	0.51	0.051	7.0943722242527e-64	migDCs	Prnp
Basp12	1.04200298905426e-67	3.44196405408439	0.9	0.243	5.77113355487701e-63	migDCs	Basp1
Icosl	4.42804689961693e-66	4.27438745752087	0.56	0.071	2.45247377535284e-61	migDCs	Icosl
Relb1	6.22471870488234e-66	3.07398906814332	0.95	0.316	3.44756045469909e-61	migDCs	Relb
Bmp2k	6.22972396543623e-65	3.65125402340499	0.82	0.188	3.45033261825685e-60	migDCs	Bmp2k
Fabp5	7.74890609815141e-65	4.04505751995664	0.82	0.206	4.29173164246116e-60	migDCs	Fabp5
Grk32	1.20464934253602e-64	2.90605667392352	0.89	0.218	6.67195038363573e-60	migDCs	Grk3
Spred1	7.05308329192387e-64	3.80215144164066	0.62	0.09	3.90635018123203e-59	migDCs	Spred1
Batf31	7.98763662477153e-64	3.29377639302503	0.72	0.128	4.42395254462971e-59	migDCs	Batf3
Marcksl11	9.92977090968201e-64	3.04726323882172	0.91	0.265	5.49960361832738e-59	migDCs	Marcksl1
Tmem176a1	1.39603508340375e-62	2.78944489447251	0.94	0.275	7.73194030943166e-58	migDCs	Tmem176a
Lrrk11	1.08966718202943e-61	3.28075445276101	0.82	0.201	6.03512168766999e-57	migDCs	Lrrk1
Adam232	3.09616764752873e-61	3.45817555889544	0.59	0.081	1.71481245158379e-56	migDCs	Adam23
Mical3	2.28039898454793e-60	3.03068443032372	0.58	0.078	1.26299897759187e-55	migDCs	Mical3
Cd40	1.64211973114374e-59	4.42297886457732	0.58	0.084	9.09488013093959e-55	migDCs	Cd40
Pfkfb3	5.03741290306424e-59	3.89995943864724	0.63	0.105	2.78997113636213e-54	migDCs	Pfkfb3
Swap70	1.05081245625462e-57	3.2457999398709	0.84	0.232	5.81992478896622e-53	migDCs	Swap70
Traf11	7.99461442888884e-55	2.54881776045738	0.98	0.502	4.42781720144008e-50	migDCs	Traf1
Tmem176b1	7.12565876161104e-54	2.74238750615178	0.91	0.301	3.94654610511828e-49	migDCs	Tmem176b
Tmem123	5.09219216650037e-53	3.67076849985342	0.92	0.424	2.82031063141623e-48	migDCs	Tmem123
Poglut1	6.64587723388986e-53	3.79137886367777	0.51	0.071	3.6808191059899e-48	migDCs	Poglut1
Cdc42ep31	8.12871501092331e-53	3.05797256925439	0.84	0.248	4.50208880879987e-48	migDCs	Cdc42ep3
Plxnc11	1.31283169317149e-50	3.01028843830413	0.74	0.184	7.27111833263029e-46	migDCs	Plxnc1
Ccdc88a2	3.79562419975032e-50	3.02270575263583	0.84	0.258	2.10220646303171e-45	migDCs	Ccdc88a
Birc2	3.81073140522906e-49	3.00830992123003	0.89	0.353	2.11057358878611e-44	migDCs	Birc2
Cd632	7.62830169575468e-48	2.23281387752854	0.7	0.143	4.22493489419373e-43	migDCs	Cd63
Clic42	5.54895952532023e-47	2.72388433863236	0.87	0.324	3.07329123309861e-42	migDCs	Clic4
Pcgf5	6.31629290485266e-47	2.83871130537082	0.87	0.337	3.49827882535264e-42	migDCs	Pcgf5
Fam49a1	8.84357355281442e-47	2.79855440967707	0.79	0.251	4.89801321222627e-42	migDCs	Fam49a
Myo1g	8.53118112249521e-46	2.48988605833835	0.9	0.384	4.72499466469397e-41	migDCs	Myo1g
Adap1	8.6968319598958e-46	2.9198251803479	0.66	0.153	4.81674038098829e-41	migDCs	Adap1
Foxp4	1.9397495597193e-44	3.09679002010163	0.59	0.118	1.07433029365053e-39	migDCs	Foxp4
Tbc1d81	2.79762905433546e-44	2.79530346849875	0.7	0.175	1.5494668517437e-39	migDCs	Tbc1d8
Tmem19	2.80388166103054e-43	3.56465674636925	0.51	0.092	1.55292985796176e-38	migDCs	Tmem19
Bcl2a1b2	1.11356699791948e-42	2.14508243628415	0.92	0.381	6.16749081797704e-38	migDCs	Bcl2a1b
Actn11	2.62390862579608e-42	2.6790890938832	0.72	0.193	1.45325179239716e-37	migDCs	Actn1
Gucd1	6.49156556735927e-42	2.90835477604043	0.51	0.088	3.59535358948193e-37	migDCs	Gucd1
Spint21	1.34097223714726e-41	2.60426863439296	0.81	0.281	7.42697473544009e-37	migDCs	Spint2
Lactb	4.12937247857062e-41	2.89959647715558	0.74	0.226	2.28705294725634e-36	migDCs	Lactb
Aebp2	7.72716646644124e-41	2.27762560019784	0.91	0.391	4.27969114743848e-36	migDCs	Aebp2
Bcl2a1a1	7.98460579074326e-41	3.03666295812083	0.52	0.096	4.42227391720316e-36	migDCs	Bcl2a1a
Specc11	8.87446783837699e-41	2.62187976114331	0.68	0.169	4.91512401228509e-36	migDCs	Specc1
Adora2a	1.08638457984203e-40	2.50903539651194	0.64	0.147	6.01694099545508e-36	migDCs	Adora2a
H2-Eb21	1.59403887767878e-40	3.04963748460733	0.52	0.093	8.82858432402389e-36	migDCs	H2-Eb2
Cd832	1.59597984964682e-40	2.30344170859966	0.9	0.348	8.8393343972689e-36	migDCs	Cd83
Id21	2.42036222694841e-40	2.40457277476107	0.94	0.479	1.34051761939538e-35	migDCs	Id2
Sinhcaf	3.88344661445937e-40	3.12297758818348	0.51	0.094	2.15084690741832e-35	migDCs	Sinhcaf
Iscu1	6.31306190402626e-40	2.64590661972233	0.84	0.378	3.49648933554495e-35	migDCs	Iscu
Sowahc	1.58050251160482e-39	2.5274451549035	0.59	0.128	8.7536131605233e-35	migDCs	Sowahc
Ctsh2	1.76427072107188e-39	1.98797158420486	0.95	0.394	9.77141338865662e-35	migDCs	Ctsh
Samsn11	1.95917997482455e-39	2.25328934822807	0.92	0.493	1.08509182905658e-34	migDCs	Samsn1
Pmaip13	5.80666507508395e-38	2.56264141671077	0.84	0.319	3.21602145183524e-33	migDCs	Pmaip1
Ifi303	6.43470328284612e-38	1.85961865192544	0.96	0.438	3.56386041320432e-33	migDCs	Ifi30
Malat11	1.04727989608993e-36	1.6641493322003	1	0.994	5.80035970449409e-32	migDCs	Malat1
Grasp2	1.24180426183611e-36	2.77616922063357	0.69	0.196	6.87773290417932e-32	migDCs	Grasp
Klf6	2.36385617295719e-36	2.59399939416289	0.92	0.614	1.30922174139234e-31	migDCs	Klf6
Rab21	5.09043686187821e-36	2.06916791427823	0.91	0.51	2.81933845595125e-31	migDCs	Rab21
Avpi13	6.38637728443433e-36	2.51602056042549	0.74	0.232	3.53709505898395e-31	migDCs	Avpi1
Nfat51	9.42630825931722e-36	2.43548956948421	0.79	0.281	5.22076082942284e-31	migDCs	Nfat5
Gadd45b	1.39615165981477e-35	1.83365326098439	0.95	0.468	7.73258596788413e-31	migDCs	Gadd45b
Pgap2	1.82514550798409e-35	2.66886758563882	0.56	0.134	1.01085683959699e-30	migDCs	Pgap2
Zfp36l1	2.14370839021974e-35	2.17324960739398	0.94	0.56	1.1872928919232e-30	migDCs	Zfp36l1
Ktn1	2.17506777592077e-35	2.68102108629102	0.6	0.153	1.20466128769372e-30	migDCs	Ktn1
Tmcc3	2.77816496302198e-35	2.44539469514755	0.62	0.158	1.53868666476972e-30	migDCs	Tmcc3
Nav13	5.37361886486286e-35	2.62318452256596	0.6	0.154	2.97617880830429e-30	migDCs	Nav1
Syngr23	7.26531170892574e-35	1.99440525883121	0.89	0.464	4.02389288998852e-30	migDCs	Syngr2
Rap2b	1.22865596046858e-33	3.19242006017363	0.54	0.132	6.80491103705524e-29	migDCs	Rap2b
Calm11	2.52577647793715e-33	1.62971766212982	0.96	0.878	1.39890130230549e-28	migDCs	Calm1
Dnase1l32	3.2745428568202e-32	1.97778308483099	0.58	0.133	1.81360556124987e-27	migDCs	Dnase1l3
Rassf2	3.5124265347845e-32	2.75324855674542	0.61	0.176	1.9453574362904e-27	migDCs	Rassf2
Ogfrl11	3.52388193545146e-32	2.8792047507017	0.65	0.22	1.95170200994979e-27	migDCs	Ogfrl1
Tpm1	2.25451013773003e-31	2.52199818862583	0.6	0.168	1.24866043978177e-26	migDCs	Tpm1
Stard7	2.27645963299725e-31	2.51393000933936	0.53	0.132	1.26081716773553e-26	migDCs	Stard7
Tank	2.89431114886378e-31	2.29886868809196	0.76	0.303	1.6030142297982e-26	migDCs	Tank
Cflar	3.08030512912575e-31	2.48763423361576	0.72	0.274	1.70602699576629e-26	migDCs	Cflar
Ttyh3	4.14463346657123e-31	2.81615115363135	0.57	0.159	2.29550524546048e-26	migDCs	Ttyh3
Slc6a61	4.21275679296903e-31	2.40175617686469	0.75	0.295	2.3332353497859e-26	migDCs	Slc6a6
Bcl2a1d2	5.16124300921269e-31	2.02017403966309	0.76	0.278	2.85855444065245e-26	migDCs	Bcl2a1d
Wnk11	5.76624339720606e-31	1.88271887074536	0.98	0.698	3.19363390554258e-26	migDCs	Wnk1
Ccnd12	1.394268052171e-30	2.84999386029862	0.56	0.152	7.72215360694907e-26	migDCs	Ccnd1
Phf21a	2.29088142838254e-30	2.31764245380488	0.63	0.187	1.26880467910967e-25	migDCs	Phf21a
Rassf43	4.15334407390801e-30	2.12884961019922	0.69	0.229	2.30032961533395e-25	migDCs	Rassf4
Snhg15	4.52035703123267e-30	2.40184462307399	0.67	0.225	2.50359974174821e-25	migDCs	Snhg15
Htra2	5.40119890253251e-30	2.44549730951671	0.59	0.175	2.99145401216763e-25	migDCs	Htra2
Bhlhe40	1.42454827605774e-29	1.64272765858406	0.9	0.426	7.8898606269458e-25	migDCs	Bhlhe40
Slc41a1	1.45766730984457e-29	2.63454005055514	0.57	0.159	8.07329039557413e-25	migDCs	Slc41a1
Fas	1.78557627090111e-29	2.80119656518018	0.5	0.124	9.88941417638581e-25	migDCs	Fas
Tspan33	1.81247438769795e-29	1.23907377473156	0.51	0.116	1.00383893962651e-24	migDCs	Tspan33
Cd863	2.49681531691312e-29	2.26775749486806	0.69	0.242	1.38286116327233e-24	migDCs	Cd86
Lsp11	1.85923339696673e-28	1.54300161697288	0.94	0.719	1.02973641691002e-23	migDCs	Lsp1
Lamp11	3.28283359204489e-28	1.7664540585028	0.88	0.512	1.81819738495406e-23	migDCs	Lamp1
Siglecg1	6.08790105872596e-28	2.56156913859975	0.51	0.128	3.37178400137537e-23	migDCs	Siglecg
Jak21	1.58093664389991e-27	1.91080428208569	0.77	0.332	8.75601760223966e-23	migDCs	Jak2
Zfc3h1	1.84315408570632e-27	2.44916224474595	0.55	0.158	1.02083089036844e-22	migDCs	Zfc3h1
Rnf19b1	2.25813841283815e-27	1.94727221726144	0.8	0.369	1.25066995995041e-22	migDCs	Rnf19b
Arl5c1	3.26222391176719e-27	2.184217668234	0.73	0.307	1.80678271353226e-22	migDCs	Arl5c
Lpp	3.52708706295375e-27	2.22537875383326	0.58	0.168	1.95347716981693e-22	migDCs	Lpp
Cd274	3.73649404133598e-27	2.25221367368386	0.65	0.218	2.06945722479393e-22	migDCs	Cd274
Gpr137b-ps	5.18926156335132e-27	2.36766091203078	0.56	0.162	2.87407251686213e-22	migDCs	Gpr137b-ps
Gtf2a1	7.1210674776205e-27	3.00211280629093	0.52	0.151	3.94400322248012e-22	migDCs	Gtf2a1
Clec2d	7.98889411268241e-27	2.01920636593633	0.8	0.395	4.42464900430915e-22	migDCs	Clec2d
Apobec3	1.60910001194231e-26	1.65884456183758	0.89	0.557	8.91200041614248e-22	migDCs	Apobec3
Pik3r12	4.69027888856177e-26	1.94544923648988	0.85	0.474	2.59771096242994e-21	migDCs	Pik3r1
Psme2	7.68654124191601e-26	1.81411528971659	0.9	0.671	4.25719086683518e-21	migDCs	Psme2
Il21r	1.3391885745455e-25	1.82411831569078	0.78	0.324	7.41709592012025e-21	migDCs	Il21r
Rcsd1	3.25054642124911e-24	2.37440165015317	0.68	0.302	1.80031513540882e-19	migDCs	Rcsd1
Uap1	3.90384409110791e-24	3.37734496636792	0.58	0.21	2.16214404986012e-19	migDCs	Uap1
Serpinb9	8.72380832929948e-24	1.42561234196468	0.72	0.28	4.83168124318252e-19	migDCs	Serpinb9
Malt11	1.16172101353087e-23	1.88136502099452	0.83	0.476	6.43419183344074e-19	migDCs	Malt1
Tmem131l2	1.30005076288258e-23	1.91814083288766	0.68	0.269	7.20033115022518e-19	migDCs	Tmem131l
Ctsz3	1.4227972033381e-23	1.34972727838494	0.91	0.504	7.88016231068809e-19	migDCs	Ctsz
Rgs11	1.65672878886987e-23	1.63589212211911	0.88	0.488	9.17579239715579e-19	migDCs	Rgs1
Tmsb4x1	2.44103272316927e-23	1.01781760606745	1	0.992	1.3519659737273e-18	migDCs	Tmsb4x
Dapp11	1.07427820226924e-22	1.83038071881085	0.72	0.318	5.94988982326816e-18	migDCs	Dapp1
Rassf3	4.04100609093234e-22	1.72677996137229	0.63	0.232	2.23811122346287e-17	migDCs	Rassf3
Rel1	4.9293972102002e-22	1.69625226937038	0.88	0.569	2.73014664486938e-17	migDCs	Rel
Dennd5a	6.71865050003685e-22	1.98476006813037	0.63	0.259	3.72112457944541e-17	migDCs	Dennd5a
H2-Eb13	1.3309581116734e-21	1.3780836869821	0.9	0.457	7.37151150150311e-17	migDCs	H2-Eb1
Cbfa2t33	2.06069322064014e-21	2.10824212986203	0.65	0.266	1.14131494025154e-16	migDCs	Cbfa2t3
Icam1	2.33941930430947e-21	1.73745495386172	0.72	0.323	1.2956873816918e-16	migDCs	Icam1
Nuak23	9.33458556635885e-21	2.28891540800208	0.57	0.215	5.16996021592785e-16	migDCs	Nuak2
Serpinb6b	1.26459360565628e-20	2.00028719416595	0.66	0.27	7.00395168492731e-16	migDCs	Serpinb6b
Rras2	1.39786317791163e-20	2.00820837737798	0.53	0.175	7.74206521086355e-16	migDCs	Rras2
Slamf73	2.00532016454547e-20	1.9066932264035	0.63	0.254	1.11064657313351e-15	migDCs	Slamf7
Ikbkb1	2.1152616207741e-20	1.44016164456538	0.83	0.464	1.17153764866574e-15	migDCs	Ikbkb
Ptger41	2.13707306932876e-20	2.10069361614231	0.6	0.237	1.18361791944773e-15	migDCs	Ptger4
H2-Aa3	3.19577789574897e-20	1.1895775081496	0.92	0.462	1.76998158756057e-15	migDCs	H2-Aa
Epsti11	7.23923605818584e-20	2.7785121588044	0.78	0.491	4.00945089082623e-15	migDCs	Epsti1
Prex1	1.19802846289574e-19	1.72936276602868	0.75	0.376	6.63528064174806e-15	migDCs	Prex1
Map4k42	1.78734136273227e-19	1.98105922896511	0.8	0.475	9.89919013749267e-15	migDCs	Map4k4
Filip1l1	1.9025683000201e-19	2.03219291550319	0.61	0.265	1.05373745296613e-14	migDCs	Filip1l
Uvrag1	2.00971401385302e-19	1.62219031192458	0.72	0.338	1.11308010657249e-14	migDCs	Uvrag
Epb41l21	2.59968804748009e-19	2.0510805392741	0.54	0.201	1.43983722509685e-14	migDCs	Epb41l2
Etv61	3.89768102976933e-19	1.7142327680893	0.62	0.261	2.15873063833774e-14	migDCs	Etv6
Rftn1	4.31316039819454e-19	1.91707177125262	0.53	0.195	2.38884388654005e-14	migDCs	Rftn1
Nampt1	1.22249900755999e-18	1.73327854144205	0.63	0.274	6.77081075337098e-14	migDCs	Nampt
Abcg1	1.34025677081902e-18	2.30606098725968	0.5	0.177	7.42301212518115e-14	migDCs	Abcg1
Rab11fip12	3.16870258555881e-18	1.78054155733498	0.53	0.188	1.75498592701175e-13	migDCs	Rab11fip1
Rbpms	4.48816444763388e-18	1.9419454164288	0.5	0.171	2.48576987932203e-13	migDCs	Rbpms
Ppp4r2	4.49009980247042e-18	1.72752485360796	0.68	0.331	2.48684177559824e-13	migDCs	Ppp4r2
Arf4	6.7342513556159e-18	1.24245508850617	0.87	0.664	3.72976511330786e-13	migDCs	Arf4
Sdhaf1	1.17867965729071e-17	1.78657510786313	0.52	0.185	6.5281172819046e-13	migDCs	Sdhaf1
Pde4b2	1.96700957119551e-17	1.39623049579594	0.78	0.448	1.08942825100664e-12	migDCs	Pde4b
Stxbp3	2.78899675386449e-17	2.03035962765411	0.53	0.213	1.54468585212785e-12	migDCs	Stxbp3
Glipr21	3.14439443642649e-17	2.06092086865007	0.54	0.229	1.74152285861481e-12	migDCs	Glipr2
H2-Q4	3.38208549000126e-17	1.50087899493727	0.77	0.442	1.8731680486372e-12	migDCs	H2-Q4
Cdkn1a	4.30006553186319e-17	1.52082358549468	0.72	0.352	2.38159129482243e-12	migDCs	Cdkn1a
Cers61	7.35725573561415e-17	2.19461385769397	0.51	0.206	4.07481608916989e-12	migDCs	Cers6
Sbno21	8.92915680589569e-17	1.4799274633298	0.67	0.313	4.94541349694533e-12	migDCs	Sbno2
Zfp361	1.79984016390632e-16	1.28932943705152	0.85	0.593	9.96841474779517e-12	migDCs	Zfp36
Ptms2	1.93075743956972e-16	1.27613647257168	0.79	0.434	1.06935000790569e-11	migDCs	Ptms
Dpp42	2.29049891793916e-16	1.74825852691697	0.52	0.202	1.2685928257006e-11	migDCs	Dpp4
A630081D01Rik	3.01478289250503e-16	1.61939298851832	0.5	0.183	1.66973750501391e-11	migDCs	A630081D01Rik
Nfkb2	4.5914522092949e-16	1.21262127324826	0.75	0.418	2.54297580611798e-11	migDCs	Nfkb2
Trim351	5.53284708766072e-16	1.77531538583634	0.54	0.213	3.06436735950089e-11	migDCs	Trim35
Plekhb21	5.71342034533892e-16	1.51720861022906	0.51	0.195	3.16437785826596e-11	migDCs	Plekhb2
Asap1	5.72450538905744e-16	1.42078451156247	0.68	0.341	3.17051730972946e-11	migDCs	Asap1
Gsdmd	6.49610007095492e-16	1.80185429861051	0.51	0.201	3.59786502429838e-11	migDCs	Gsdmd
Map3k141	7.38456062366598e-16	1.87052165196635	0.58	0.247	4.0899389014174e-11	migDCs	Map3k14
H2-Q6	1.1985881603451e-15	1.15169628571742	0.82	0.529	6.63838052607134e-11	migDCs	H2-Q6
Hspa1a	1.96238953012128e-15	2.53850402698455	0.55	0.244	1.08686944125767e-10	migDCs	Hspa1a
Gfpt11	2.3727360237122e-15	1.82035519509403	0.56	0.246	1.314139846733e-10	migDCs	Gfpt1
Fam129a1	4.76584389916021e-15	1.50400294393923	0.63	0.314	2.63956264354988e-10	migDCs	Fam129a
Csrp1	7.63283922360822e-15	1.74883443252295	0.58	0.267	4.22744800399541e-10	migDCs	Csrp1
Pirb3	8.18114484989743e-15	1.23517035923313	0.62	0.269	4.53112707511569e-10	migDCs	Pirb
Efhd22	9.37413196659554e-15	1.20938759057795	0.75	0.445	5.19186298969894e-10	migDCs	Efhd2
Rhob1	1.89787087085265e-14	1.62390334685223	0.57	0.263	1.05113578182174e-09	migDCs	Rhob
Rtn41	2.13622481332863e-14	1.29563521741857	0.75	0.484	1.18314811286206e-09	migDCs	Rtn4
Rps27l1	2.65082205485509e-14	1.77059662997603	0.74	0.513	1.46815779508149e-09	migDCs	Rps27l
Nfkbie1	2.71038336452416e-14	1.09168630634962	0.7	0.348	1.5011458264417e-09	migDCs	Nfkbie
Itga42	3.91860328819593e-14	1.1308631300525	0.89	0.617	2.17031843116732e-09	migDCs	Itga4
Mvp2	5.69303532489885e-14	1.58682616326132	0.58	0.281	3.15308761469523e-09	migDCs	Mvp
Mxd12	9.32342856945585e-14	1.37274205258964	0.76	0.465	5.16378091319312e-09	migDCs	Mxd1
Tcf7	1.49278714961588e-13	1.27969978049015	0.58	0.232	8.26780162814755e-09	migDCs	Tcf7
Psme11	1.64859361292592e-13	1.04341051494846	0.91	0.739	9.13073572519018e-09	migDCs	Psme1
Gpr1322	2.07436323266181e-13	1.09318916712483	0.82	0.517	1.14888607640974e-08	migDCs	Gpr132
Trps12	2.38205198159711e-13	1.35104497930591	0.65	0.338	1.31929949000756e-08	migDCs	Trps1
Synj12	4.35172466059388e-13	1.56872499848886	0.55	0.258	2.41020270326992e-08	migDCs	Synj1
Gm38062	4.64513878488099e-13	1.53916309958418	0.52	0.225	2.57271011600634e-08	migDCs	Gm38062
Mapre2	5.51105596601239e-13	1.81686714538976	0.51	0.233	3.05229834677596e-08	migDCs	Mapre2
Snx201	7.24504407898384e-13	1.11515655568721	0.78	0.526	4.0126676631452e-08	migDCs	Snx20
Rab8b1	7.48060511655209e-13	1.45645197928225	0.61	0.327	4.14313314380237e-08	migDCs	Rab8b
Arhgap31	8.3813510982e-13	2.00496145739964	0.5	0.226	4.64201130573807e-08	migDCs	Arhgap31
Washc2	1.38480477137751e-12	1.65278164973249	0.51	0.235	7.66974122627437e-08	migDCs	Washc2
Jun1	1.81521176387867e-12	1.03989465568624	0.8	0.518	1.0053550354242e-07	migDCs	Jun
Reep31	2.61199545926371e-12	1.58460784558213	0.56	0.283	1.44665368511321e-07	migDCs	Reep3
Arl4c2	2.63106597420995e-12	1.36492905746947	0.6	0.327	1.45721588981618e-07	migDCs	Arl4c
Itm2c1	4.02310954557304e-12	1.21386756129953	0.73	0.461	2.22819922181563e-07	migDCs	Itm2c
Clptm1	5.27582870098865e-12	1.5259563119809	0.51	0.243	2.92201772604257e-07	migDCs	Clptm1
Mif4gd	8.41573886284728e-12	1.69405826194251	0.52	0.259	4.66105696918797e-07	migDCs	Mif4gd
Aftph1	8.89324933138739e-12	1.33915210735734	0.52	0.246	4.9255261421889e-07	migDCs	Aftph
Prpf38b	9.29519575641645e-12	1.1282673812695	0.77	0.518	5.14814416969125e-07	migDCs	Prpf38b
Zmiz21	9.66155844156593e-12	1.38533637609485	0.61	0.333	5.35105414286129e-07	migDCs	Zmiz2
Lyst2	1.03677347937217e-11	1.59249147923469	0.57	0.298	5.74216991550278e-07	migDCs	Lyst
Phip	1.46917113840105e-11	1.26428517385326	0.71	0.438	8.13700435003423e-07	migDCs	Phip
Tuba1a	2.17606921502215e-11	2.15030641340985	0.58	0.342	1.20521593474002e-06	migDCs	Tuba1a
Ehd12	3.60590260182143e-11	1.28095138600076	0.6	0.339	1.9971291560188e-06	migDCs	Ehd1
Arhgap30	3.99446792420881e-11	1.2783926505272	0.77	0.522	2.21233605982305e-06	migDCs	Arhgap30
Rrad1	1.02117309243986e-10	1.60575789810219	0.56	0.293	5.65576717247819e-06	migDCs	Rrad
Ostf11	1.39629932307355e-10	1.08787575587333	0.86	0.678	7.73340380084284e-06	migDCs	Ostf1
Etnk1	4.66566770663492e-10	1.01042230645055	0.64	0.379	2.58408005931975e-05	migDCs	Etnk1
Rala1	5.32900917255178e-10	1.14746587589687	0.61	0.354	2.95147173021781e-05	migDCs	Rala
Ccdc50	5.85540922699245e-10	1.50090043767135	0.51	0.273	3.24301840036977e-05	migDCs	Ccdc50
St8sia4	6.41580412292446e-10	1.23731841812747	0.7	0.435	3.55339311348171e-05	migDCs	St8sia4
Pbxip1	1.03089822651847e-09	1.18628378801308	0.59	0.341	5.70962982757256e-05	migDCs	Pbxip1
Rnf1151	1.05079967010904e-09	1.49988935055065	0.53	0.311	5.81985397289892e-05	migDCs	Rnf115
Trafd12	1.07005170141593e-09	1.33636680844583	0.52	0.274	5.92648134829214e-05	migDCs	Trafd1
Skap24	1.62291922320845e-09	1.02055554456546	0.64	0.375	8.98853811773998e-05	migDCs	Skap2
Il4ra1	2.49379124755536e-09	1.12961830480757	0.57	0.314	0.000138118628245854	migDCs	Il4ra
Hspa1b	2.94657397980964e-09	2.11062340749261	0.5	0.281	0.000163195999871757	migDCs	Hspa1b
Stat1	3.52813115688471e-09	1.16381796466419	0.67	0.447	0.00019540554412406	migDCs	Stat1
Txndc171	3.98653091997309e-09	1.80260452267065	0.64	0.442	0.00022079401500271	migDCs	Txndc17
Skil	8.76289498423218e-09	1.00729387857769	0.73	0.522	0.000485332938701699	migDCs	Skil
Grb21	1.33244829809324e-08	1.02676029377652	0.77	0.603	0.00073797648989894	migDCs	Grb2
Krcc1	2.63566753399417e-08	1.25738801293128	0.52	0.298	0.00145976446370267	migDCs	Krcc1
H2-M3	7.03120066630211e-08	1.25247582574975	0.51	0.306	0.00389423048903142	migDCs	H2-M3
Irf1	1.09641954563926e-07	1.28681730027474	0.58	0.368	0.00607251965352305	migDCs	Irf1
Crip12	1.5903929174637e-07	1.28672072268247	0.78	0.607	0.00880839117337269	migDCs	Crip1
Ak2	2.19107383983501e-07	1.01994451411999	0.6	0.387	0.0121352624619262	migDCs	Ak2
Mef2a	2.72231971141223e-07	1.17936783421976	0.55	0.355	0.0150775677216566	migDCs	Mef2a
Man1a1	2.81678754805605e-07	1.17722910240167	0.55	0.351	0.0156007778349084	migDCs	Man1a
Rabgap1l	3.33317244813793e-07	1.00513711995549	0.52	0.286	0.0184607756040119	migDCs	Rabgap1l
Mrpl14	3.40500687869564e-07	1.14853917822987	0.5	0.311	0.0188586305976558	migDCs	Mrpl14
Nr4a32	4.08955121555992e-07	1.18508227467524	0.68	0.494	0.0226499794073786	migDCs	Nr4a3
Aplp2	7.87393050238751e-07	1.03325936048509	0.56	0.358	0.0436097640874732	migDCs	Aplp2
Tnfrsf1b	1.02305134224148e-06	1.0106218690704	0.59	0.402	0.0566616985900445	migDCs	Tnfrsf1b
Akap9	1.20798739003938e-06	1.14712454306471	0.54	0.348	0.0669043815973311	migDCs	Akap9
Sqstm11	1.44621003920706e-06	1.08417508410268	0.61	0.429	0.080098343021483	migDCs	Sqstm1
Fam168b	1.73147721522048e-06	1.04774634865779	0.53	0.326	0.0958978655649863	migDCs	Fam168b
Plaat3	2.72575097164205e-06	1.2455877142721	0.54	0.368	0.150965717564395	migDCs	Plaat3
Cdk12	5.44779558670081e-06	1.00345540035582	0.56	0.348	0.301726158569424	migDCs	Cdk12
Arf6	7.07441584800024e-06	1.05862429725532	0.51	0.342	0.391816521741493	migDCs	Arf6
Baz2b1	1.27671210357253e-05	1.05912295543526	0.51	0.346	0.707106998563644	migDCs	Baz2b
Dleu2	4.87426485119604e-05	1.00784685612103	0.53	0.379	1	migDCs	Dleu2
Anxa21	5.36409404657336e-05	1.11540468452317	0.68	0.496	1	migDCs	Anxa2
Siglech	0	9.38031562952531	1	0.009	0	pDCs	Siglech
Klk1	1.81760777066109e-306	10.3403532856598	0.74	0.002	1.00668206378065e-301	pDCs	Klk1
Gm21762	1.70504487103731e-301	11.1217833958331	0.71	0.001	9.44339101824013e-297	pDCs	Gm21762
Cox6a2	7.34512359585228e-256	6.14091012098393	0.92	0.027	4.06809670356278e-251	pDCs	Cox6a2
Cd300c	2.67131552711706e-239	6.98541565872191	0.77	0.016	1.47950810469379e-234	pDCs	Cd300c
Ccr9	3.9637488381803e-193	6.1192360150935	0.9	0.05	2.19532229402616e-188	pDCs	Ccr9
Upb1	4.94957459569088e-182	5.89465628215319	0.75	0.03	2.74132188982339e-177	pDCs	Upb1
Smim5	2.26447561250839e-179	5.90544240855768	0.74	0.03	1.25417981798777e-174	pDCs	Smim5
Eldr	1.30556200346019e-173	6.3020405066629	0.62	0.017	7.23085515616426e-169	pDCs	Eldr
Pltp	1.5930772682959e-172	5.45925394520428	0.91	0.064	8.82325845045682e-168	pDCs	Pltp
Klra17	1.02693435041958e-167	5.99470371499334	0.59	0.015	5.68767589979886e-163	pDCs	Klra17
Lefty1	2.14654297337571e-156	6.21811722933047	0.51	0.01	1.18886282580414e-151	pDCs	Lefty1
Cd209d	3.80884872945342e-154	6.28263990622815	0.5	0.009	2.10953086880778e-149	pDCs	Cd209d
Clec10a	5.19027437500131e-151	4.8802002718692	0.76	0.045	2.87463346259448e-146	pDCs	Clec10a
Dntt	6.49783057498706e-149	3.28859815536315	0.53	0.013	3.59882346395658e-144	pDCs	Dntt
Blnk	3.43634434254802e-142	4.31245672210386	0.87	0.072	1.90321931412022e-137	pDCs	Blnk
Spib	1.13495155387397e-141	4.73833072169919	0.83	0.064	6.28592918113099e-137	pDCs	Spib
Nucb2	1.60808155128614e-138	5.05234625920884	0.85	0.075	8.90635967179828e-134	pDCs	Nucb2
Pacsin1	8.00348397620668e-136	4.47700153966527	0.72	0.044	4.43272960022207e-131	pDCs	Pacsin1
Ctsl	1.5133000084445e-130	5.23702574522419	0.99	0.142	8.38141209676985e-126	pDCs	Ctsl
Lrp8	3.78270375537594e-129	4.85031363005538	0.84	0.079	2.09505047491497e-124	pDCs	Lrp8
Slamf9	4.27307693720209e-129	5.81285471867711	0.56	0.024	2.36664366166938e-124	pDCs	Slamf9
Ly6d	3.77245649445826e-128	4.27742090434034	0.97	0.122	2.0893750294557e-123	pDCs	Ly6d
Rell1	4.67787337012156e-118	4.12531924713476	0.94	0.128	2.59084016604183e-113	pDCs	Rell1
P2ry141	1.10692749301121e-111	3.82423676051817	0.8	0.081	6.13071792004256e-107	pDCs	P2ry14
Eepd1	1.82499608278886e-111	4.66135072197265	0.59	0.036	1.01077408045261e-106	pDCs	Eepd1
Tmem229b	5.94286678260059e-110	4.16633997576322	0.82	0.094	3.29145676754334e-105	pDCs	Tmem229b
Mctp2	3.22664579773891e-106	3.90105235067056	0.65	0.048	1.78707777507769e-101	pDCs	Mctp2
Cyb561a3	5.34525278793495e-103	4.13956418175809	0.91	0.145	2.96046825659777e-98	pDCs	Cyb561a3
Kmo	4.91527126560467e-100	3.96215555764156	0.69	0.065	2.72232299045515e-95	pDCs	Kmo
Lair11	5.82936152442496e-100	3.99538566530066	0.91	0.153	3.22859188030276e-95	pDCs	Lair1
Scimp	1.28143245161315e-99	4.08562880434129	0.7	0.067	7.0972136332594e-95	pDCs	Scimp
Runx2	2.64955034702305e-99	3.96540581252668	0.92	0.152	1.46745345969872e-94	pDCs	Runx2
Iglc3	3.62106166706809e-95	1.75304502102627	0.74	0.082	2.00552500430566e-90	pDCs	Iglc3
Atp1b1	2.39888914149567e-93	3.51482220592933	0.9	0.14	1.32862475101737e-88	pDCs	Atp1b1
Tcf4	6.17213801897646e-92	4.57476649849336	0.98	0.249	3.41843864181011e-87	pDCs	Tcf4
Rnase6	1.0454767032889e-90	4.21914465453095	0.97	0.232	5.79037272116559e-86	pDCs	Rnase6
Slc49a4	1.32377363331733e-86	3.94018781447667	0.7	0.083	7.33172026812803e-82	pDCs	Slc49a4
Mpeg12	7.95384797871252e-86	3.37613870711679	0.98	0.237	4.40523870300993e-81	pDCs	Mpeg1
Lifr	5.29927939340883e-84	3.95118555427723	0.58	0.053	2.93500589203948e-79	pDCs	Lifr
Fcrla	6.89648855411395e-84	3.75460793219296	0.66	0.073	3.81962018569601e-79	pDCs	Fcrla
Ppfia41	7.5248674964699e-82	3.51295775101508	0.76	0.107	4.16764786291985e-77	pDCs	Ppfia4
Carmil1	3.18800718678316e-81	4.15011302076091	0.5	0.037	1.76567778039985e-76	pDCs	Carmil1
Grn1	4.31992600959835e-79	3.78693509912525	0.98	0.294	2.39259102041604e-74	pDCs	Grn
Tex2	1.61425015064789e-78	3.58757427483106	0.69	0.089	8.94052445936333e-74	pDCs	Tex2
Pld43	1.00763135530639e-77	3.13518246335074	0.99	0.295	5.58076626136445e-73	pDCs	Pld4
Ddr1	6.53795028672334e-76	3.87370337848387	0.54	0.05	3.62104376630172e-71	pDCs	Ddr1
Tifa1	4.46483378136172e-71	3.62319223431876	0.78	0.145	2.47284818980719e-66	pDCs	Tifa
Npc1	8.08863200731999e-71	3.44487863928461	0.77	0.136	4.47988883725418e-66	pDCs	Npc1
Rpgrip1	9.83845311647051e-71	3.79413877431031	0.73	0.123	5.44902725855719e-66	pDCs	Rpgrip1
Bst2	2.53422265020514e-70	4.52052140687354	0.99	0.474	1.40357921481611e-65	pDCs	Bst2
Sdc4	2.21614478810612e-69	2.58698263480844	0.8	0.141	1.22741179089257e-64	pDCs	Sdc4
Lag3	9.14902244352827e-68	3.20718727576451	0.63	0.083	5.06718608034813e-63	pDCs	Lag3
Irf81	1.58345462758948e-66	2.98369843865663	1	0.372	8.76996345490435e-62	pDCs	Irf8
Bcl11a	5.45109580610741e-66	3.18167734946684	0.77	0.141	3.01908941221259e-61	pDCs	Bcl11a
Tsc22d1	1.52289165461228e-64	2.37177616438	0.79	0.152	8.4345354290701e-60	pDCs	Tsc22d1
Zc3h12c1	1.04400730072478e-62	3.34768145452421	0.56	0.068	5.78223443506417e-58	pDCs	Zc3h12c
Tubgcp5	7.0815560501365e-62	3.68804643114938	0.51	0.058	3.9221198183681e-57	pDCs	Tubgcp5
Plekhm3	1.84605851422221e-59	2.78145726962006	0.73	0.134	1.02243950810197e-54	pDCs	Plekhm3
Ptprs	1.80907962072338e-58	3.43295375051725	0.62	0.099	1.00195874793764e-53	pDCs	Ptprs
Tnfrsf13b	3.6295566948004e-58	2.9852149623424	0.68	0.121	2.0102299754152e-53	pDCs	Tnfrsf13b
Pafah1b3	2.1011538599813e-57	2.84882439486659	0.8	0.185	1.16372406535064e-52	pDCs	Pafah1b3
Ccnd13	3.37597614965501e-57	2.14046121935521	0.76	0.142	1.86978439048643e-52	pDCs	Ccnd1
Bcr	3.05907185535342e-56	3.19382179161955	0.52	0.066	1.69426694708749e-51	pDCs	Bcr
Gpr1711	3.5450311443388e-55	2.54613936799841	0.9	0.263	1.96341549929205e-50	pDCs	Gpr171
Jaml	4.12842070617616e-55	2.77515478678439	0.76	0.153	2.28652580811567e-50	pDCs	Jaml
Khk	5.09210123626759e-55	3.20739344249241	0.68	0.135	2.82026026970681e-50	pDCs	Khk
St8sia41	5.73357739367273e-55	2.58830066390222	0.97	0.421	3.17554183948564e-50	pDCs	St8sia4
Dnajc7	1.69144913724261e-54	2.86577530656757	0.94	0.377	9.36809104661817e-50	pDCs	Dnajc7
Spns3	3.53067907034527e-54	3.22368810471855	0.54	0.075	1.95546660311073e-49	pDCs	Spns3
Plaur2	8.51577067391716e-54	2.48063294329562	0.94	0.327	4.71645958774902e-49	pDCs	Plaur
Ncf12	1.11296880153697e-53	2.57948350499096	0.97	0.376	6.16417770731253e-49	pDCs	Ncf1
Ctsh3	1.45093182849959e-53	2.41605174204941	0.96	0.394	8.03598593214497e-49	pDCs	Ctsh
Ctsb1	4.56433266102404e-53	2.48946709247867	0.97	0.514	2.52795564430816e-48	pDCs	Ctsb
Csf2rb21	1.32475152607159e-51	2.28281822651151	0.64	0.111	7.33713632714748e-47	pDCs	Csf2rb2
Mef2c1	2.01060476968336e-51	2.21699229279645	0.9	0.266	1.11357345168913e-46	pDCs	Mef2c
Ly863	2.1952374411671e-51	2.32176388278891	0.93	0.313	1.2158322567904e-46	pDCs	Ly86
Ly6a	5.791851474738e-51	2.83049819849849	0.91	0.303	3.20781693928364e-46	pDCs	Ly6a
Sema4b	9.54005913262477e-51	2.6877175370273	0.53	0.075	5.28376175060423e-46	pDCs	Sema4b
Snx5	1.42812857193492e-50	2.5945619640808	0.94	0.422	7.90969009566156e-46	pDCs	Snx5
Ly6c21	8.61091042289143e-48	2.4454059817322	0.9	0.293	4.76915273771842e-43	pDCs	Ly6c2
Irf2bp2	4.97605244418673e-47	2.07050409927392	0.98	0.484	2.75598664621282e-42	pDCs	Irf2bp2
Pkib1	1.84316949909255e-46	2.5682122743086	0.67	0.141	1.02083942707241e-41	pDCs	Pkib
Atp13a2	2.67482481796713e-46	2.71048382247348	0.63	0.125	1.4814517254311e-41	pDCs	Atp13a2
Slc44a2	3.6418182586808e-45	2.53437792877991	0.85	0.279	2.01702104257036e-40	pDCs	Slc44a2
Cmah	3.61334953245737e-44	2.66205937619431	0.64	0.136	2.00125363855152e-39	pDCs	Cmah
Tyrobp3	3.79422084338682e-44	1.86927098815587	0.98	0.573	2.10142921410979e-39	pDCs	Tyrobp
Mvb12a	1.95275399565099e-43	2.52686356872998	0.85	0.316	1.0815328004913e-38	pDCs	Mvb12a
Fam214a	6.32242080710486e-43	2.46305818617943	0.52	0.084	3.50167276401503e-38	pDCs	Fam214a
Psap3	2.54296667414228e-42	1.87969041281309	1	0.655	1.4084220924737e-37	pDCs	Psap
Unc93b14	1.0466263357936e-41	2.07240126867074	0.92	0.414	5.79673996079283e-37	pDCs	Unc93b1
Cybb3	1.10005931055253e-41	1.86752420439065	0.95	0.338	6.09267849149521e-37	pDCs	Cybb
Pgls	2.13162802306086e-41	2.12957529155785	0.95	0.544	1.18060218057226e-36	pDCs	Pgls
Sla2	3.91534383854683e-41	2.66454078992003	0.56	0.107	2.16851318497916e-36	pDCs	Sla2
Fth11	4.65079136888752e-40	1.49764530101782	1	0.98	2.57584079965835e-35	pDCs	Fth1
Abhd17b	1.08540009831191e-39	2.73167836627106	0.67	0.176	6.01148844450053e-35	pDCs	Abhd17b
Lgals1	1.42234951003189e-39	1.86073093055382	0.96	0.436	7.87768276131165e-35	pDCs	Lgals1
1700017B05Rik	2.25894459693986e-39	2.47574474766582	0.63	0.148	1.25111646501514e-34	pDCs	1700017B05Rik
Evi2a2	2.49390677929311e-39	2.38110288106322	0.83	0.294	1.38125026971149e-34	pDCs	Evi2a
Clec12a3	1.60697691296464e-38	2.39753911067705	0.7	0.187	8.90024163245465e-34	pDCs	Clec12a
Bmyc	2.48177587530763e-38	2.54617719327592	0.64	0.154	1.37453156853913e-33	pDCs	Bmyc
Nceh1	5.12231274119498e-38	2.83653839748084	0.54	0.111	2.83699291171084e-33	pDCs	Nceh1
Cyth41	5.22482656253132e-38	2.03765662264382	0.91	0.41	2.89377019165797e-33	pDCs	Cyth4
Fam241a	8.40144751602678e-38	2.40117868054253	0.71	0.204	4.65314170675143e-33	pDCs	Fam241a
Ccl41	1.11428668529636e-37	1.27773345045485	0.93	0.347	6.17147680651391e-33	pDCs	Ccl4
Dclre1c	5.36638141048844e-37	2.39900638768174	0.58	0.129	2.97217034419902e-32	pDCs	Dclre1c
Bloc1s21	5.73581455832991e-37	2.22161208440782	0.78	0.261	3.17678089313102e-32	pDCs	Bloc1s2
Plac82	7.45373277887566e-37	1.58422772524106	0.98	0.559	4.12824989958029e-32	pDCs	Plac8
Dap	1.72045370624498e-36	2.01540094366186	0.84	0.344	9.52873285203783e-32	pDCs	Dap
Rilpl21	5.95064968683731e-36	2.07360088033658	0.89	0.427	3.29576732905484e-31	pDCs	Rilpl2
Ly6e1	6.13585042931472e-36	1.39334309465699	0.99	0.802	3.39834076027596e-31	pDCs	Ly6e
Gnas	1.14759172068065e-35	1.25326899754901	0.96	0.851	6.35593674498981e-31	pDCs	Gnas
Fam174a1	2.73880728088659e-35	2.08949336890195	0.83	0.315	1.51688841251904e-30	pDCs	Fam174a
Serp1	8.91757962604323e-34	1.58892437006447	0.96	0.629	4.93900147588404e-29	pDCs	Serp1
Tmed32	1.10326363087171e-33	2.15452112363686	0.8	0.312	6.11042561958294e-29	pDCs	Tmed3
Cd683	1.94513727298876e-33	2.09425722903198	0.75	0.24	1.07731427864483e-28	pDCs	Cd68
Pkig	1.94999542740302e-33	2.10353513298231	0.7	0.219	1.08000496746716e-28	pDCs	Pkig
Traf4	3.20022937345837e-33	2.16261314461116	0.66	0.181	1.77244703848992e-28	pDCs	Traf4
Sell1	4.90869051794575e-33	1.76976363214937	0.85	0.317	2.71867824336425e-28	pDCs	Sell
Gns1	7.54311741214747e-33	2.09487055353031	0.73	0.228	4.17775557871788e-28	pDCs	Gns
Pmepa1	1.05566766313962e-32	2.08351702984265	0.62	0.155	5.84681535229881e-28	pDCs	Pmepa1
Tbc1d82	1.47075141391865e-32	2.01809844338477	0.65	0.178	8.14575670598843e-28	pDCs	Tbc1d8
Trim251	1.72042726268914e-32	1.91551013307673	0.83	0.323	9.52858639440379e-28	pDCs	Trim25
Ramp1	2.77118673250339e-32	1.87727416134464	0.8	0.279	1.534821771797e-27	pDCs	Ramp1
Scpep1	3.01406973799764e-32	2.21133109099396	0.63	0.175	1.66934252438999e-27	pDCs	Scpep1
Ap1ar	1.0107643951923e-31	2.533218396901	0.56	0.141	5.59811860277256e-27	pDCs	Ap1ar
Adpgk1	1.95758792078109e-31	2.07234571059813	0.54	0.125	1.0842100699246e-26	pDCs	Adpgk
Card11	1.98668940469167e-31	2.36612362984589	0.58	0.151	1.10032792678848e-26	pDCs	Card11
Cd164	2.05090352832597e-31	2.01386089935225	0.78	0.288	1.13589291916334e-26	pDCs	Cd164
Inpp4a	8.62919930457516e-31	2.19180120624407	0.54	0.128	4.77928203483895e-26	pDCs	Inpp4a
Itpr11	9.21409428308558e-31	1.93581833904156	0.74	0.243	5.10322611868695e-26	pDCs	Itpr1
Man2a2	2.27421820808813e-30	2.14633168812955	0.53	0.124	1.25957575454961e-25	pDCs	Man2a2
Fam3c	2.39430486777887e-30	2.39170963578667	0.53	0.127	1.32608575101933e-25	pDCs	Fam3c
Cd4	2.41801171785435e-30	2.22669442028267	0.55	0.133	1.33921578993363e-25	pDCs	Cd4
Ctsz4	2.98355483497167e-30	1.41321448247366	0.98	0.5	1.65244184534906e-25	pDCs	Ctsz
Cdip1	3.22546161847969e-30	2.08942581479825	0.72	0.231	1.78642191739498e-25	pDCs	Cdip1
Cd47	4.75849663841329e-30	1.1200993776536	0.99	0.816	2.6354933631852e-25	pDCs	Cd47
Gm37642	6.51074464177292e-30	2.30096267644656	0.5	0.111	3.60597591984593e-25	pDCs	Gm37642
Rabgap1l1	8.86612298036072e-30	1.85407994296807	0.75	0.274	4.91050221267279e-25	pDCs	Rabgap1l
Stx72	9.49412393957897e-30	1.90280707979357	0.78	0.295	5.25832054393581e-25	pDCs	Stx7
Ptms3	1.1416974662772e-29	1.5754213685985	0.92	0.427	6.32329141697629e-25	pDCs	Ptms
Arhgap17	1.66026232578046e-29	1.72640530776655	0.83	0.355	9.19536289133507e-25	pDCs	Arhgap17
Rpl31	2.01371448306881e-29	1.55860748013352	0.9	0.602	1.11529576644766e-24	pDCs	Rpl31
Syngr24	2.27224712649144e-29	1.56943798399883	0.9	0.463	1.25848407100729e-24	pDCs	Syngr2
H2-DMa3	2.41736795181877e-29	1.37152883218992	0.93	0.395	1.33885924011482e-24	pDCs	H2-DMa
H2-DMb13	2.5715059680319e-29	1.43960581016479	0.79	0.26	1.42422858039447e-24	pDCs	H2-DMb1
Lpgat1	2.62893035853885e-29	2.31974425937402	0.57	0.151	1.45603307907674e-24	pDCs	Lpgat1
Snx182	2.83527833388963e-29	1.7141682980227	0.85	0.361	1.57031890522477e-24	pDCs	Snx18
Smim14	3.35907300116592e-29	1.66991111283473	0.86	0.395	1.86042258169575e-24	pDCs	Smim14
Hsp90b1	3.79622969089913e-29	1.06791934527486	0.97	0.726	2.10254181430448e-24	pDCs	Hsp90b1
Xbp1	8.14237646739431e-29	1.50424015032795	0.86	0.38	4.50965520646634e-24	pDCs	Xbp1
Svbp	1.1771479133284e-28	1.81378249013295	0.66	0.197	6.51963371796935e-24	pDCs	Svbp
Rexo2	1.18059596951167e-28	1.71212946474502	0.87	0.371	6.53873077714039e-24	pDCs	Rexo2
Gm5547	1.30572022738338e-28	2.69497184860289	0.51	0.132	7.23173147936285e-24	pDCs	Gm5547
Pip5k1c	1.94476866807364e-28	2.10273060926303	0.57	0.153	1.07711012681258e-23	pDCs	Pip5k1c
Mgat1	5.31429495570638e-28	2.21339091543706	0.59	0.174	2.94332226121798e-23	pDCs	Mgat1
R3hdm41	5.57199171618719e-28	1.88405643210143	0.76	0.317	3.08604761201028e-23	pDCs	R3hdm4
Ahnak	7.13202114274225e-28	1.76617384894057	0.89	0.405	3.9500699099078e-23	pDCs	Ahnak
Slc15a41	1.07282471983825e-27	1.98288724868006	0.61	0.177	5.94183971082417e-23	pDCs	Slc15a4
Tspan132	1.13030963816332e-27	1.45727224589101	0.93	0.507	6.26021993096753e-23	pDCs	Tspan13
H2-T23	2.27451480084229e-27	1.11205905487607	0.97	0.794	1.2597400224465e-22	pDCs	H2-T23
Cnp	9.21256206476105e-27	1.87467918437171	0.72	0.253	5.10237749956791e-22	pDCs	Cnp
Ifnar2	1.01413065002278e-26	2.13398723232982	0.68	0.25	5.61676260515117e-22	pDCs	Ifnar2
Syk1	1.32670113344179e-26	1.51932485731065	0.83	0.345	7.34793422756735e-22	pDCs	Syk
Tagln21	1.41730217690796e-26	1.21360326323983	0.95	0.668	7.84972810680475e-22	pDCs	Tagln2
H13	5.42485555109426e-26	1.61951890696224	0.88	0.429	3.00455624697356e-21	pDCs	H13
Klrd1	6.81636579742111e-26	1.0255129888212	0.76	0.24	3.77524419690168e-21	pDCs	Klrd1
Tcf12	8.84110255900901e-26	1.7353959385255	0.74	0.285	4.89664465230714e-21	pDCs	Tcf12
Fgfr1op2	1.03390023529466e-25	1.64116276005228	0.84	0.441	5.72625645317946e-21	pDCs	Fgfr1op2
Prkca	1.23355821046428e-25	1.86506948756214	0.58	0.162	6.83206214865642e-21	pDCs	Prkca
Gltp1	1.76854366258642e-25	1.64496903434697	0.83	0.389	9.79507907523487e-21	pDCs	Gltp
Herpud12	2.38700404823163e-25	1.60680886641379	0.91	0.495	1.32204219211309e-20	pDCs	Herpud1
Cd442	3.24452230862096e-25	1.61078134886438	0.88	0.467	1.79697868062972e-20	pDCs	Cd44
Cd71	3.90486065493966e-25	1.10883855878937	0.84	0.321	2.16270707373833e-20	pDCs	Cd7
Pik3ap11	9.82750820423674e-25	1.5300183041513	0.69	0.245	5.44296541891652e-20	pDCs	Pik3ap1
Rps6ka1	1.19468700510315e-24	1.87532521913611	0.63	0.215	6.61677397776379e-20	pDCs	Rps6ka1
Ifnar1	1.60962880127507e-24	1.84996608354688	0.79	0.364	8.91492911586196e-20	pDCs	Ifnar1
Snx9	2.05650860874459e-24	2.12292003714489	0.51	0.143	1.13899729295319e-19	pDCs	Snx9
Trim30a1	2.59626070415427e-24	1.57360789285246	0.78	0.316	1.43793899099584e-19	pDCs	Trim30a
Serinc3	3.33523026711168e-24	1.02296716931096	0.98	0.765	1.8472172834398e-19	pDCs	Serinc3
Apobec31	3.38738522477884e-24	1.3308375589509	0.92	0.555	1.87610330674376e-19	pDCs	Apobec3
Sec61b	5.01871782237477e-24	1.24468538750196	0.94	0.683	2.77961686592227e-19	pDCs	Sec61b
Ybx3	1.18184254860946e-23	1.61729771431348	0.83	0.383	6.54563495547351e-19	pDCs	Ybx3
Fyn	1.24864620447768e-23	1.51297957557813	0.84	0.392	6.91562700349962e-19	pDCs	Fyn
Nptn	1.58197026094558e-23	1.48256719457958	0.81	0.391	8.76174229024707e-19	pDCs	Nptn
Ech1	4.12261846615696e-23	1.68158383766107	0.75	0.331	2.28331223748103e-18	pDCs	Ech1
Uvrag2	1.58148128676082e-22	1.64643377417499	0.78	0.335	8.75903410672478e-18	pDCs	Uvrag
Txndc5	1.65616598614552e-22	1.07393498359679	0.62	0.199	9.17267531426694e-18	pDCs	Txndc5
Prkcd2	1.97538885472233e-22	1.52826821285845	0.85	0.406	1.09406911718796e-17	pDCs	Prkcd
Ubxn4	2.31171023421186e-22	1.48338710728894	0.9	0.551	1.28034071321824e-17	pDCs	Ubxn4
Asah12	2.55585115362389e-22	1.56563314362698	0.71	0.288	1.41555816143459e-17	pDCs	Asah1
Selplg	2.69668101157988e-22	1.23442126476606	0.92	0.691	1.49355677826352e-17	pDCs	Selplg
Flt33	2.84140595085404e-22	1.72049461887868	0.53	0.151	1.57371268588051e-17	pDCs	Flt3
Npc21	3.94639648112993e-22	1.03994179296057	0.98	0.679	2.18571169107381e-17	pDCs	Npc2
Rai1	4.35363537789686e-22	1.83710880955263	0.51	0.146	2.41126095404818e-17	pDCs	Rai1
Ccr5	6.0529086997135e-22	1.38902512867517	0.52	0.147	3.35240348333632e-17	pDCs	Ccr5
Dctn6	7.40981903203517e-22	1.88718962033181	0.56	0.181	4.10392827089268e-17	pDCs	Dctn6
Zeb23	7.73827218660752e-22	1.19758400171534	0.85	0.373	4.28584205055257e-17	pDCs	Zeb2
Spcs2	1.27253954905768e-21	1.18947019559548	0.92	0.596	7.04796029245598e-17	pDCs	Spcs2
Fgr3	4.92386571666867e-21	1.47280726118015	0.6	0.199	2.72708302717695e-16	pDCs	Fgr
Trib12	5.42241674918308e-21	1.72645609091612	0.71	0.323	3.00320551653505e-16	pDCs	Trib1
Scarb2	9.71574768978655e-21	1.84414178725791	0.63	0.252	5.38106685798828e-16	pDCs	Scarb2
Gnaq	2.28280033469054e-20	1.83633875692679	0.5	0.154	1.26432896536835e-15	pDCs	Gnaq
Edem2	2.44841857607475e-20	1.65814753000369	0.59	0.209	1.356056628359e-15	pDCs	Edem2
Rgs101	3.44441692957564e-20	1.17826936555905	0.8	0.378	1.90769031644547e-15	pDCs	Rgs10
Cfp3	5.20226067125117e-20	1.56032796712554	0.57	0.192	2.88127207277246e-15	pDCs	Cfp
Reep5	5.49068386175537e-20	1.15682174413899	0.93	0.57	3.04101525683321e-15	pDCs	Reep5
Clic43	7.66121640001139e-20	1.13070367382881	0.77	0.329	4.24316470314631e-15	pDCs	Clic4
Fgfr1op	1.71300085288264e-19	1.62064413175077	0.51	0.158	9.48745522369052e-15	pDCs	Fgfr1op
Coro2a	2.15933064467935e-19	1.50016823309615	0.6	0.218	1.19594527755566e-14	pDCs	Coro2a
Prcp3	2.16077000936436e-19	1.17255684016435	0.77	0.333	1.19674246968645e-14	pDCs	Prcp
Trappc51	4.34527086294048e-19	1.69150331724316	0.63	0.261	2.40662826743958e-14	pDCs	Trappc5
Atp6v1d	5.77640827884994e-19	1.38968090046469	0.76	0.365	3.19926372524104e-14	pDCs	Atp6v1d
Bscl2	8.44890090528209e-19	1.87917754633484	0.61	0.243	4.67942376639048e-14	pDCs	Bscl2
H2-M31	8.47619698434666e-19	1.42567087990925	0.7	0.296	4.6945416997804e-14	pDCs	H2-M3
Rnf187	8.86735935139469e-19	1.8089321858802	0.75	0.41	4.91118697676995e-14	pDCs	Rnf187
Ppm1m	1.14858898558389e-18	1.86682696726351	0.54	0.193	6.3614600966564e-14	pDCs	Ppm1m
Kctd122	1.24531844147003e-18	1.18727517190811	0.81	0.449	6.89719618808176e-14	pDCs	Kctd12
Lims1	1.45973501573118e-18	1.26613824099735	0.75	0.348	8.08474238462716e-14	pDCs	Lims1
Ptpn62	1.65695347049517e-18	1.16462532490939	0.87	0.508	9.17703679633749e-14	pDCs	Ptpn6
Gsn3	1.96759441188166e-18	1.02583619194335	0.71	0.299	1.08975216502066e-13	pDCs	Gsn
Atf6b	2.40505283349172e-18	1.8349173722166	0.53	0.192	1.33203851182939e-13	pDCs	Atf6b
Rnf13	3.25842626673823e-18	1.46023829789963	0.56	0.205	1.80467938783297e-13	pDCs	Rnf13
Zmiz22	3.46354054122426e-18	1.53717111332422	0.72	0.327	1.91828192875706e-13	pDCs	Zmiz2
Ssr1	4.14722532984348e-18	1.28512193493411	0.78	0.396	2.29694074893381e-13	pDCs	Ssr1
Scand1	4.21602683911623e-18	1.05496498763282	0.94	0.604	2.33504646484452e-13	pDCs	Scand1
Lmo2	5.64903477461686e-18	1.54006555854294	0.56	0.204	3.12871790992155e-13	pDCs	Lmo2
Smc6	6.76258096655407e-18	1.61628767765951	0.76	0.407	3.74545546832597e-13	pDCs	Smc6
Irf71	8.26862699505367e-18	1.73769168097557	0.64	0.278	4.57957906121048e-13	pDCs	Irf7
Abhd17a	9.97311260553017e-18	1.30956319601024	0.7	0.306	5.52360841657288e-13	pDCs	Abhd17a
Tmem59	1.41105555320547e-17	1.19597119147691	0.88	0.547	7.81513118142849e-13	pDCs	Tmem59
Txnip	2.42283264723205e-17	1.51910523246021	0.66	0.291	1.34188586166947e-12	pDCs	Txnip
Cib11	2.58261991195274e-17	1.3805807331311	0.68	0.297	1.43038403823502e-12	pDCs	Cib1
Fndc3a	3.02978617341165e-17	1.52384637679731	0.59	0.234	1.67804707214404e-12	pDCs	Fndc3a
Sik1	3.04806645541956e-17	1.35178854269199	0.7	0.338	1.68817160633413e-12	pDCs	Sik1
Ctsa2	3.1174601578409e-17	1.21198252136784	0.75	0.348	1.72660530842018e-12	pDCs	Ctsa
Manf	3.56212199640643e-17	1.14861979627963	0.87	0.543	1.9728812677097e-12	pDCs	Manf
Filip1l2	5.03385234700568e-17	1.36024684554019	0.63	0.264	2.7879991223891e-12	pDCs	Filip1l
Hvcn1	6.83252123164264e-17	1.53214439704781	0.52	0.184	3.78419188414527e-12	pDCs	Hvcn1
Arhgef6	1.50504502280557e-16	1.80326001522335	0.57	0.234	8.33569185880863e-12	pDCs	Arhgef6
Med10	1.73120538612375e-16	1.46659792929013	0.61	0.266	9.58828103104639e-12	pDCs	Med10
Mpc1	2.05592298291113e-16	1.11680723430429	0.85	0.491	1.13867294408533e-11	pDCs	Mpc1
AI662270	2.62519521322546e-16	1.29400573584417	0.79	0.426	1.45396436884492e-11	pDCs	AI662270
Sirpa3	2.79636092235582e-16	1.00248295561059	0.66	0.253	1.54876449684677e-11	pDCs	Sirpa
Tram1	2.86606616434089e-16	1.44121035090737	0.78	0.414	1.5873707451202e-11	pDCs	Tram1
Selenos	3.25968812441193e-16	1.40152757018236	0.78	0.388	1.80537826770555e-11	pDCs	Selenos
Gtf2i	3.71042394977658e-16	1.14547019962679	0.65	0.261	2.05501830458376e-11	pDCs	Gtf2i
Rrbp1	5.23174643639409e-16	1.39813238186254	0.84	0.505	2.89760276379687e-11	pDCs	Rrbp1
Atp6ap2	5.72531171395773e-16	1.30925111206947	0.75	0.384	3.17096389277549e-11	pDCs	Atp6ap2
Ppm1h	6.06463627468782e-16	1.49418821446738	0.54	0.203	3.35889880073585e-11	pDCs	Ppm1h
Ddost	1.03615457383554e-15	1.19932823315101	0.76	0.411	5.73874210718816e-11	pDCs	Ddost
Arpc5l	1.20898526022953e-15	1.28013844033986	0.75	0.379	6.69596486378126e-11	pDCs	Arpc5l
Magt1	1.01157355874501e-14	1.51473306571443	0.64	0.306	5.60260015510926e-10	pDCs	Magt1
Klf13	1.1101331602103e-14	1.17948771322365	0.84	0.551	6.14847250782472e-10	pDCs	Klf13
Emc10	1.44150422403473e-14	1.44048437081658	0.71	0.352	7.98377114481635e-10	pDCs	Emc10
Adipor2	1.71753408665913e-14	1.37958982129019	0.62	0.281	9.51256253896161e-10	pDCs	Adipor2
Scamp2	2.34416741179974e-14	1.18938472344287	0.66	0.311	1.29831712102528e-09	pDCs	Scamp2
Cldnd1	2.92634412463714e-14	1.28915971987688	0.66	0.299	1.62075569343028e-09	pDCs	Cldnd1
Tcirg11	2.95887401793086e-14	1.35722197147616	0.52	0.209	1.63877237483101e-09	pDCs	Tcirg1
Cd2ap1	3.22943621498611e-14	1.14478588796988	0.64	0.298	1.78862324767005e-09	pDCs	Cd2ap
Slc35c21	4.02782097267299e-14	1.49764580501292	0.52	0.218	2.23080864571493e-09	pDCs	Slc35c2
M6pr2	7.1415263828091e-14	1.16185863689396	0.75	0.432	3.95533438711882e-09	pDCs	M6pr
Yipf5	7.62132286414809e-14	1.40373695332307	0.52	0.212	4.22106966830842e-09	pDCs	Yipf5
Spint22	1.38156869525864e-13	1.05592017366891	0.63	0.291	7.65181821868998e-09	pDCs	Spint2
Mfsd14a	1.69746864810611e-13	1.44507122234438	0.57	0.245	9.40143010753569e-09	pDCs	Mfsd14a
Runx31	2.37498247155949e-13	1.11798614077245	0.78	0.463	1.31538404187322e-08	pDCs	Runx3
Skap25	2.39914861777904e-13	1.11971569604327	0.72	0.371	1.32876846195692e-08	pDCs	Skap2
Ostc	2.50220662677193e-13	1.04526751615305	0.79	0.465	1.38584714023763e-08	pDCs	Ostc
Nrros3	2.72600588752972e-13	1.01571430928825	0.69	0.331	1.50979836080834e-08	pDCs	Nrros
Cnpy2	2.94098845964369e-13	1.27002837939933	0.59	0.279	1.62886645837366e-08	pDCs	Cnpy2
5031439G07Rik3	3.43405066229543e-13	1.11091328380586	0.54	0.219	1.90194895931233e-08	pDCs	5031439G07Rik
Zmynd8	4.42095535780905e-13	1.16340176215946	0.6	0.268	2.44854612492254e-08	pDCs	Zmynd8
Pdia6	4.65019783538862e-13	1.00563296954452	0.85	0.473	2.57551207112999e-08	pDCs	Pdia6
Cybc1	6.83820703937302e-13	1.1591606256735	0.62	0.285	3.78734096875675e-08	pDCs	Cybc1
Bmp2k1	9.11647992850778e-13	1.0299047319103	0.51	0.204	5.04916240840403e-08	pDCs	Bmp2k
Trabd	4.39139276056756e-12	1.17519073550805	0.5	0.218	2.43217288044034e-07	pDCs	Trabd
Fes3	4.82672811599025e-12	1.34375474837023	0.53	0.243	2.6732833670412e-07	pDCs	Fes
Uso1	5.5573958154349e-12	1.28312330490524	0.5	0.214	3.07796367237862e-07	pDCs	Uso1
Osgep1	9.51868467214487e-12	1.28450646514311	0.54	0.237	5.27192350566744e-07	pDCs	Osgep
Bcl2l11	1.24458515704273e-11	1.16891598377019	0.68	0.385	6.89313489228115e-07	pDCs	Bcl2l11
Cnpy31	1.89422090680257e-11	1.32452413601904	0.5	0.213	1.04911424923261e-06	pDCs	Cnpy3
Atp6v1h	2.16264891255411e-11	1.19762527975668	0.54	0.249	1.19778310021809e-06	pDCs	Atp6v1h
Ppp1r14b	4.72441070571297e-11	1.06561395279502	0.68	0.371	2.61661486935913e-06	pDCs	Ppp1r14b
Tent5c1	4.87973589697988e-11	1.13021434622292	0.61	0.313	2.70264172654231e-06	pDCs	Tent5c
Cyfip12	1.22488871125802e-10	1.07780330957711	0.55	0.255	6.78404612730257e-06	pDCs	Cyfip1
Btg3	1.28495542218879e-10	1.1498584310988	0.5	0.228	7.1167256057926e-06	pDCs	Btg3
Iqgap2	1.36522563623909e-10	1.14729701554205	0.53	0.25	7.56130218631019e-06	pDCs	Iqgap2
Dync1h1	1.49175254509153e-10	1.03477393514498	0.67	0.362	8.26207147098946e-06	pDCs	Dync1h1
Necap22	1.51201048773241e-10	1.16779191947189	0.55	0.274	8.37427008630597e-06	pDCs	Necap2
Cpne31	1.73021934111497e-10	1.11757013447293	0.53	0.241	9.58281982076524e-06	pDCs	Cpne3
Zfp706	2.98706088214039e-10	1.00021824582163	0.74	0.497	1.65438366957346e-05	pDCs	Zfp706
Me2	5.34279389877553e-10	1.03193416188524	0.55	0.278	2.95910640083682e-05	pDCs	Me2
Uchl3	7.69884667966381e-10	1.02542981977914	0.51	0.239	4.2640062335318e-05	pDCs	Uchl3
Limd1	8.24488990301688e-10	1.06689430281161	0.57	0.301	4.5664322727859e-05	pDCs	Limd1
Cuedc21	9.4429477609059e-10	1.02358643477879	0.58	0.303	5.22997661737774e-05	pDCs	Cuedc2
Cope1	1.11842224981555e-09	1.07855972097639	0.72	0.437	6.19438163060344e-05	pDCs	Cope
Rassf44	1.6003844152743e-09	1.04974437711699	0.51	0.239	8.86372908399671e-05	pDCs	Rassf4
Eid11	3.03758896341772e-09	1.2812533898628	0.51	0.267	0.00016823686473889	pDCs	Eid1
Ddi21	4.1263785155198e-09	1.05681491918886	0.5	0.244	0.000228539474082064	pDCs	Ddi2
Acadl	4.50643318022755e-09	1.08118225715522	0.62	0.345	0.000249588801686903	pDCs	Acadl
Cop1	1.07565150230118e-08	1.18149483512955	0.54	0.278	0.00059574958454951	pDCs	Cop1
Mapkapk22	1.74775256915019e-08	1.14897944054077	0.71	0.483	0.00096799276042383	pDCs	Mapkapk2
Trappc2l	6.01261294685899e-08	1.0274031514711	0.54	0.302	0.00333008568061785	pDCs	Trappc2l
P4hb2	1.63626768712781e-07	1.13053228934105	0.58	0.348	0.00906246858515739	pDCs	P4hb
Fcmr	0	9.3362374038393	0.79	0.004	0	B cells	Fcmr
Ebf1	3.0534661658577e-250	7.69860848173704	0.85	0.022	1.69116223596029e-245	B cells	Ebf1
Pax5	1.39365722322931e-248	9.40482009696376	0.65	0.004	7.71877053085551e-244	B cells	Pax5
Ighd	1.41788922057533e-229	8.27159947133812	0.76	0.017	7.85297944815649e-225	B cells	Ighd
Ms4a1	1.40025210012538e-214	7.76081550679729	0.81	0.028	7.75529625654441e-210	B cells	Ms4a1
Bank1	2.86748523878977e-203	6.94515990875478	0.73	0.021	1.58815669950372e-198	B cells	Bank1
Cd79a	1.1186593685615e-186	6.5840578759637	0.95	0.067	6.19569491277789e-182	B cells	Cd79a
Cd19	1.1633306892168e-164	7.77817309083938	0.51	0.008	6.44310702222725e-160	B cells	Cd19
Scd1	6.14567369521837e-135	7.07746217787339	0.57	0.024	3.4037813760967e-130	B cells	Scd1
Ly6d1	1.09842768574474e-108	3.1662565497985	0.94	0.123	6.08364173749726e-104	B cells	Ly6d
Cd79b	9.58832212683007e-100	5.49673806753432	0.8	0.111	5.31049220994484e-95	B cells	Cd79b
Iglc2	4.18889038593889e-63	3.21623978830667	0.58	0.073	2.32001694025225e-58	B cells	Iglc2
Pou2af1	5.27560653379159e-56	3.69398634417996	0.52	0.069	2.92189467874047e-51	B cells	Pou2af1
Mef2c2	1.35144146064146e-50	3.21035057678192	0.83	0.269	7.48495852976273e-46	B cells	Mef2c
BE692007	7.94193239569843e-50	3.48004167250628	0.56	0.093	4.39863925735758e-45	B cells	BE692007
H2-DMb22	5.61859053097516e-49	3.06613766253442	0.67	0.147	3.11185636558059e-44	B cells	H2-DMb2
Ralgps2	6.00002454649741e-48	4.11884608054877	0.58	0.113	3.32311359507759e-43	B cells	Ralgps2
Fcrla1	1.55959840442397e-47	3.76592522772475	0.51	0.081	8.63783576290217e-43	B cells	Fcrla
Blnk1	3.80397159235877e-44	3.28459897185044	0.52	0.091	2.10682966642791e-39	B cells	Blnk
Iglc31	4.39422727127302e-42	1.03558080907214	0.53	0.093	2.43374277419456e-37	B cells	Iglc3
H2-Ob2	2.30867417202546e-37	3.23662159108248	0.59	0.15	1.2786591901763e-32	B cells	H2-Ob
Cd37	2.6948179667403e-34	2.52699162367164	0.85	0.458	1.49252493087912e-29	B cells	Cd37
Cd743	7.2889066676853e-29	1.35235476699415	1	0.621	4.0369609578975e-24	B cells	Cd74
Ly6e2	3.69662827183416e-26	1.14136200485669	0.99	0.802	2.04737756835535e-21	B cells	Ly6e
Tsc22d3	2.53768804202629e-23	2.02311816074886	0.85	0.587	1.40549852207626e-18	B cells	Tsc22d3
Satb1	8.79290418323273e-23	1.60192432674378	0.84	0.436	4.86994998188345e-18	B cells	Satb1
Hvcn11	1.14305669686859e-21	2.92956702425753	0.52	0.184	6.33081951560669e-17	B cells	Hvcn1
Serp11	6.07775554040477e-21	1.52004496173566	0.86	0.634	3.36616490605318e-16	B cells	Serp1
Dmxl1	2.47142353934152e-20	2.92671235185452	0.55	0.227	1.3687979272643e-15	B cells	Dmxl1
Pou2f21	2.87595620029053e-20	2.05221623210874	0.61	0.263	1.59284834153091e-15	B cells	Pou2f2
Foxp1	8.73617960503621e-20	1.83332136605498	0.79	0.541	4.8385330742493e-15	B cells	Foxp1
Ets1	9.47146302488899e-18	1.18383479817171	0.88	0.523	5.24576979633477e-13	B cells	Ets1
H2-Oa3	1.61259974412234e-16	2.01601820394545	0.54	0.222	8.93138368282160e-12	B cells	H2-Oa
5830444F18Rik	2.09585199212427e-16	2.28794881651459	0.54	0.23	1.16078762583802e-11	B cells	5830444F18Rik
Ptprcap	8.83469347699256e-16	1.33926680393834	0.8	0.49	4.89309498223233e-11	B cells	Ptprcap
Syk2	8.90155846642953e-16	1.91670035368062	0.65	0.354	4.93012815663199e-11	B cells	Syk
Gm37248	1.49942779323325e-15	1.89044569542549	0.51	0.199	8.30458083282233e-11	B cells	Gm37248
H2-DMa4	1.81762200970781e-15	1.22385712855681	0.75	0.405	1.00668995007667e-10	B cells	H2-DMa
Stk17b1	1.48995124801699e-14	1.08969324454585	0.9	0.789	8.25209498714211e-10	B cells	Stk17b
Pold4	3.75728226536783e-14	2.08389154915707	0.58	0.323	2.08097078267397e-09	B cells	Pold4
Klf2	4.39503991869022e-14	1.37792807463145	0.85	0.633	2.43419285896658e-09	B cells	Klf2
Ly864	9.51780549542155e-14	1.42681051721037	0.64	0.328	5.27143657363923e-09	B cells	Ly86
Gpr1712	2.38158522162855e-13	1.85205808131209	0.56	0.281	1.31904097499897e-08	B cells	Gpr171
Napsa3	6.67199004196203e-13	1.03698976857054	0.77	0.463	3.69528168474067e-08	B cells	Napsa
Pik3ap12	1.91189986821589e-12	2.25076979130868	0.5	0.255	1.05890574201137e-07	B cells	Pik3ap1
Ptpn63	2.35350121076198e-12	1.40661795849697	0.73	0.515	1.30348664558053e-07	B cells	Ptpn6
Stap11	3.9604393265043e-12	1.38167718590287	0.63	0.367	2.19348932098441e-07	B cells	Stap1
Smim141	4.37213369359153e-11	1.81387127784349	0.61	0.408	2.42150624619567e-06	B cells	Smim14
Inpp5d	7.60609880518047e-11	1.51855750376798	0.63	0.416	4.2126378232492e-06	B cells	Inpp5d
Plaur3	2.00984208187302e-09	1.09639044493598	0.6	0.345	0.000111315103704537	B cells	Plaur
Cd691	3.18781023933478e-09	1.2654933164857	0.56	0.337	0.000176556870105557	B cells	Cd69
Rhoh	9.75780981452150e-09	1.82843411643223	0.5	0.291	0.000540436296577273	B cells	Rhoh
Snx51	1.65944850554777e-08	1.11165057851412	0.62	0.438	0.000919085554797632	B cells	Snx5
Foxn3	3.11734183229012e-08	1.23422926743774	0.6	0.413	0.00172653977381388	B cells	Foxn3
Unc93b15	3.97203191070586e-08	1.07843206516022	0.65	0.428	0.00219990987374444	B cells	Unc93b1
Hmgn1	9.07092522057554e-08	1.44760905435568	0.53	0.37	0.00502393193341576	B cells	Hmgn1
Pten	1.98864836142677e-06	1.35585103490648	0.57	0.449	0.110141289497622	B cells	Pten
Ltb	2.71514448073888e-06	1.02844163109603	0.62	0.448	0.150378277065723	B cells	Ltb
Ezr	3.63069186610038e-06	1.02003787688368	0.68	0.593	0.201085869003969	B cells	Ezr
Macf1	4.90708859125862e-06	1.06803886697445	0.65	0.567	0.271779101626859	B cells	Macf1
Arhgap171	6.2540024322508e-06	1.15123272186384	0.51	0.372	0.346377924710211	B cells	Arhgap17
Man1a2	1.41691661327109e-05	1.22476141078188	0.5	0.353	0.784759266260193	B cells	Man1a
Fubp1	1.56553171907523e-05	1.0714778878619	0.63	0.516	0.867069742609816	B cells	Fubp1
Rasgrp2	1.96085798231708e-05	1.05083159218267	0.51	0.362	1	B cells	Rasgrp2
Kras	1.9797736818748e-05	1.18876704654053	0.59	0.496	1	B cells	Kras
Scaf11	4.12543377118424e-05	1.35486866072882	0.52	0.424	1	B cells	Scaf11
Zfp7061	4.27332252610259e-05	1.13433045659353	0.59	0.505	1	B cells	Zfp706
Tmod3	6.22068527375138e-05	1.32794533712672	0.5	0.386	1	B cells	Tmod3
Sp100	0.000552769926840137	1.24790632435168	0.59	0.539	1	B cells	Sp100
Bptf	0.000779845541378128	1.112675610929	0.54	0.494	1	B cells	Bptf
Smc61	0.00140006503657884	1.03675418404187	0.51	0.42	1	B cells	Smc6
Ttc14	0.00344837445041744	1.02669361029617	0.53	0.474	1	B cells	Ttc14
Derl3	0	7.34401073919676	0.89	0.008	0	Plasma cells	Derl3
Iglv1	0	8.37424611146377	0.89	0.008	0	Plasma cells	Iglv1
Tnfrsf17	0	9.65302112998834	0.82	0.002	0	Plasma cells	Tnfrsf17
Eaf2	3.60452881934186e-303	6.95750954036881	0.84	0.008	1.99636828659249e-298	Plasma cells	Eaf2
Fkbp11	2.51731823390533e-260	6.15988390477124	0.76	0.009	1.39421670384847e-255	Plasma cells	Fkbp11
Prg2	3.58131380666951e-253	6.21962435875543	0.72	0.008	1.98351065182391e-248	Plasma cells	Prg2
Iglv3	4.36810191238302e-244	7.1963313362736	0.61	0.002	2.41927324417333e-239	Plasma cells	Iglv3
Oosp1	1.57769213145928e-209	7.16329735928738	0.53	0.002	8.73804787008722e-205	Plasma cells	Oosp1
[truncated: 1,507 more rows]
